# Supplementary material for: A nuclear-localized cysteine desulfhydrase plays a role in fruit ripening in tomato
Source: Hortic Res. 2020 Dec 14;7:211. doi: 10.1038/s41438-020-00439-1 (PMC7736880; doi:10.1038/s41438-020-00439-1)
Supplement: Supplementary file 3 — Supplementary data 1 The original gene expression data in FPKM (Fragments PerKilobase Million) in tomato of CK 0d, CK 1d, H2S 1d, CK 3d, H2S 3d were compared with CK 0d and then calculated in a log2 base [file 41438_2020_439_MOESM3_ESM.xlsx]

## Sheet: Sheet1
id	CK_0d_log2	H2S_1d_log2	CK_1d_log2	H2S_3d_log2	CK_3d_log2
NM_001247833.2	0	-0.43331	-0.290741	-0.164131	0.336037
entrez_3950408	0	-0.032854	0.0600627	0.290679	-0.278332
NM_001247208.2	0	0.263176	0.279631	0.287827	0.597785
NM_001247095.2	0	-0.272302	-0.198019	-1.41397	-0.403969
entrez_3950460	0	0.118448	0.24106	0.426909	0.306509
NM_001345865.1	0	-0.86592	-1.00181	-1.96434	-2.08896
NM_001324487.1	0	-2.58101	-2.66141	-2.32806	-3.02306
NM_001329436.1	0	-1.55154	-1.99372	-1.41466	-2.7251
NM_001247117.2	0	0.494166	0.396226	0.685206	0.879361
NM_001247150.2	0	-0.282503	-1.20069	0.840605	-1.97303
XM_004239857.3	0	-3.9406	-4.19815	-4.83012	-5.65538
TCONS_00039428	0	-0.11264	0.455818	-0.0793263	0.792392
XM_010326024.2	0	-0.148503	-0.318828	0.107709	-0.164319
NM_001247898.1	0	0.531438	0.611615	-0.059751	0.813254
XM_019211738.1	0	0.169944	0.211232	0.476502	0.158872
entrez_3950477	0	0.212657	0.206509	-0.254858	-0.436375
NM_001247113.3	0	0.300025	0.262075	0.42788	0.364767
TCONS_00000281	0	0.183699	0.239934	0.550654	0.450976
NM_001305993.1	0	0.452273	0.776598	0.143928	2.04849
XM_004236255.3	0	0.527229	0.68036	-1.01712	0.929414
TCONS_00053296	0	0.0190228	0.0828931	0.0377981	-0.305217
TCONS_00046639	0	0.0605125	0.0836406	0.098098	-0.208609
XM_004230187.3	0	-1.42635	-1.51847	0.278175	-2.13797
XM_004233491.3	0	-0.0963683	-0.201856	-0.404794	0.160634
NM_001247474.2	0	-0.846646	-0.359059	-1.77414	0.110486
NM_001247228.3	0	0.671734	0.220012	1.1588	0.954603
NM_001346524.1	0	-0.202236	-0.193021	-1.24854	-0.127015
NM_001247914.2	0	1.45887	1.55167	0.374479	2.05388
NM_001329450.1	0	0.161191	-0.193362	0.0489394	-0.379119
entrez_3950405	0	0.0474247	0.135294	0.0133394	-0.00563997
NM_001247409.1	0	-0.0970134	-0.0023702	-2.11044	-0.466219
XM_004239026.2	0	-1.75552	-1.80682	-1.97426	-2.07373
NM_001247637.2	0	0.337611	0.225241	0.815285	0.0957446
NM_001247083.2	0	0.885109	0.97827	1.23838	1.39923
NM_001320202.1	0	-0.153357	0.167683	-0.761839	1.07661
XM_004233497.3	0	-0.153545	-0.642173	0.486179	-0.188435
NM_001247009.2	0	-6.34748	-6.6461	-5.20246	-7.54417
XM_004251803.3	0	0.755019	0.855253	-0.538209	1.24875
NM_001247770.2	0	-0.744381	-0.741023	-1.67311	-0.703521
NM_001247541.2	0	0.500375	0.419095	0.608226	1.05481
XM_004249570.2	0	0.82598	0.735087	0.3404	1.33991
NM_001329562.1	0	-1.05964	-1.17335	-0.785476	-1.84048
XM_004247179.2	0	0.783098	0.684429	-0.0165695	0.906942
XM_004252918.3	0	0.358863	0.654797	-0.322075	1.2752
XM_004246019.3	0	-0.204586	-0.00105243	-1.38441	-0.176424
NM_001247102.2	0	-0.278986	-0.525347	-0.253999	-0.559651
NM_001247092.2	0	1.16596	1.34451	1.75699	3.06941
NM_001247249.2	0	0.419039	0.00118567	-0.0664583	-0.284094
XM_010325583.1	0	0.421008	0.399737	0.395505	1.03308
NM_001330080.1	0	0.013291	0.0545033	-0.140549	0.419059
NM_001309222.1	0	0.112768	0.404519	0.0177875	0.82671
NM_001247502.1	0	-2.49077	-2.33393	-2.46081	-2.78729
NM_001247222.2	0	0.92692	0.974316	0.0482182	1.81886
NM_001247586.1	0	0.751625	0.737015	0.361875	0.958832
XM_019211743.1	0	-0.0209742	0.0678147	-0.0533779	-0.363577
NM_001247584.2	0	0.501932	0.357332	0.0345619	0.349396
XM_004253436.3	0	0.075976	0.0577327	0.226321	-0.286778
NM_001312890.1	0	-0.420865	-0.114921	-1.07681	0.73442
XM_004240531.3	0	-0.483606	-0.808399	-1.06457	-1.09415
XM_019210856.1	0	0.0554001	0.0961696	0.149359	-0.216541
XM_004244474.2	0	-0.642619	-0.367634	-1.79058	-0.654
XM_004250910.3	0	-2.31078	-1.30568	-1.92784	-0.999688
TCONS_00040603	0	0.133498	0.180277	0.27611	-0.0692171
XM_004244209.3	0	-3.72915	-3.77412	-2.6207	-3.70212
XM_004231584.3	0	-0.10077	-0.0538409	-0.95975	0.234751
TCONS_00006058	0	-0.407928	-0.836757	-0.713323	-1.02969
XM_004240505.3	0	-0.0442047	-0.442553	0.13856	-0.785201
XM_004238247.3	0	0.274412	-0.573842	1.93999	-0.824049
XM_004249271.3	0	1.30062	1.47356	0.748708	1.45613
XM_010314893.2	0	-0.112871	-0.597297	0.0941486	-1.07722
XM_004240491.3	0	0.168887	0.155031	0.239442	0.629807
XM_004245096.3	0	0.719487	1.09466	-0.0904294	1.86004
NM_001246999.1	0	-1.48233	-1.03879	-3.54727	-1.74015
XM_004248589.2	0	-1.41399	-1.01935	-2.70149	-1.31881
XM_010319352.2	0	0.48812	0.633614	-0.632981	0.649248
NM_001247056.2	0	0.246201	-0.333172	-0.343059	-0.128216
XM_019210951.1	0	0.0669237	0.143935	0.157189	-0.172767
TCONS_00012685	0	-0.330784	-0.908846	-0.429332	-1.03937
NM_001247210.2	0	0.0131394	0.133353	-0.522752	0.0598377
XM_004228559.3	0	-0.721657	-0.85898	-1.51923	-1.37321
TCONS_00018419	0	-0.0772858	-1.09727	0.72905	-1.45949
XM_004230340.3	0	0.0442526	-0.0676806	0.18816	0.245678
XM_004233493.3	0	-0.820529	-1.08815	-0.635571	-1.17754
XM_004248193.3	0	0.253128	-0.0330725	-0.617331	-0.243717
NM_001247068.1	0	-0.560956	-1.01576	-0.610435	-1.26541
TCONS_00038049	0	0.0735486	0.0153765	0.553881	0.358609
XM_004238258.3	0	-1.51624	-1.76521	-1.00943	-2.11354
XM_004241522.3	0	0.141678	0.188458	0.510048	-0.0740339
NM_001309287.1	0	-0.501462	-0.0347605	-1.24168	0.381609
NM_001247723.2	0	0.523913	0.65941	-0.547337	0.709318
NM_001247529.2	0	-0.0327163	0.0386428	-0.501065	-0.374201
TCONS_00042510	0	0.289145	0.164662	0.422513	-0.0427006
XM_004232568.3	0	-0.413281	-0.7283	-0.394332	-1.08919
XM_004229200.3	0	0.231184	-0.345915	0.359228	-0.301498
XM_010316644.2	0	0.17434	0.200917	0.376669	0.15204
entrez_3950425	0	0.47578	0.535964	0.339428	0.0805027
NM_001247709.2	0	0.215066	0.473095	-1.41907	-0.429588
XM_004234889.3	0	0.299151	0.209705	-0.059775	0.402588
NM_001247300.2	0	0.0768557	-0.152201	0.394888	-0.55607
NM_001247928.1	0	-0.77814	-0.959717	-0.978316	-1.1388
NM_001247510.1	0	-0.169037	-0.272034	0.435542	-0.158513
NM_001247089.2	0	-0.358049	-0.116245	-1.02712	-0.563413
TCONS_00003649	0	0.115261	0.182816	-0.175592	-0.41294
XM_004240499.3	0	0.0490173	-0.396931	1.62244	-0.629432
NM_001319855.1	0	0.583339	0.478829	0.350895	0.440375
entrez_3950400	0	0.0212721	0.215455	-0.0959224	0.132959
entrez_3950483	0	0.0549176	0.115223	-0.0305643	-0.178431
NM_001247638.2	0	-0.73772	-1.11729	0.40612	-1.36245
NM_001321306.1	0	-0.066226	-0.247837	-0.0306121	-0.531373
TCONS_00053590	0	-0.240379	-0.0791	-0.648621	-0.969254
NM_001247526.2	0	-1.09826	-1.14461	-2.083	-1.74222
XM_004249608.2	0	1.02062	1.65961	-0.239716	1.83619
XM_004243260.2	0	0.0765586	0.139074	-0.268042	0.425678
XM_004249283.2	0	-0.0180115	-0.478204	-0.0642128	-0.687232
NM_001279325.2	0	-0.683172	-0.70884	-0.650807	-1.03997
XM_004247780.3	0	0.256451	0.342755	-0.331206	0.649482
TCONS_00000025	0	0.387185	0.737483	-0.0921061	-0.0843553
NM_001307949.1	0	0.838312	0.503885	0.280742	0.168133
TCONS_00053872	0	-0.128749	-0.0541311	-0.309337	-0.734244
TCONS_00043928	0	0.300115	0.411494	0.684657	0.0815624
TCONS_00046682	0	-0.132768	-0.151448	-0.471756	-0.800744
XM_010326401.2	0	-0.182341	-0.284315	-0.581785	-0.164442
XM_004230251.3	0	-0.472205	0.0490629	-1.18738	0.453063
XM_010326795.2	0	0.174625	0.455301	-0.773267	0.169211
XM_004241262.3	0	-0.34366	-1.01027	-0.451073	-1.53761
XM_010319353.2	0	0.974615	1.23553	0.174713	1.82498
NM_001307982.1	0	0.914654	0.519859	1.75868	0.193019
XM_004241455.3	0	-0.0475948	-0.172049	0.225882	-0.205912
XM_010328057.1	0	-0.0959855	-0.823966	-0.169167	-2.4819
XM_004246696.3	0	-0.154451	-0.484993	-0.243348	-0.967403
XM_004246354.3	0	-0.341634	-0.193643	0.131475	-0.327754
XM_010324926.2	0	0.0417799	0.0872613	0.0732177	0.408633
NM_001247106.2	0	-0.339382	-0.432959	-0.246953	-0.477324
XM_004241113.3	0	0.134972	0.0480618	-0.502748	0.0528799
entrez_3950484	0	0.36329	0.535149	-0.0267289	0.0987671
NM_001247475.2	0	-1.22148	-0.676167	-1.93287	-2.7744
XM_010316508.2	0	-0.173718	-0.338616	-0.233083	-0.691603
XM_004230710.3	0	-0.225881	-0.212375	-0.523155	-0.195799
NM_001329626.1	0	-0.212195	0.154993	-0.125873	0.106529
NM_001247686.2	0	0.0791717	0.614112	-0.116771	1.97198
XM_004251802.2	0	0.509867	0.444429	0.552473	1.17858
NM_001288651.2	0	1.16399	0.285529	-0.82776	-0.0753789
XM_004249138.3	0	-0.231603	-0.412233	-0.174652	-0.674063
XM_019214879.1	0	0.739288	0.342884	0.992137	0.256136
NM_001310077.1	0	0.552874	0.502257	1.25487	0.71399
NM_001282319.1	0	-1.06861	-1.43663	-3.26059	-1.64272
XM_004251106.3	0	-1.15477	-3.65754	0.0580921	-6.64224
TCONS_00008940	0	0.56378	1.03685	0.140896	1.81822
TCONS_00000284	0	0.130354	0.369474	-0.422641	0.00197529
NM_001247523.2	0	-0.202424	-0.283354	-1.4288	-0.250084
NM_001346989.1	0	0.534173	0.957031	-0.205494	0.995357
XM_004251469.3	0	0.0582369	-0.00239361	-0.286289	0.0949699
XM_004247189.3	0	-0.346089	-0.685936	-0.27993	-0.885694
NM_001346977.1	0	-0.405734	-0.81369	0.160208	-0.800782
XM_004244577.3	0	0.231263	0.18735	0.499093	0.17802
NM_001279196.2	0	0.169842	0.394112	-0.398439	0.17024
XM_004243262.3	0	-0.436361	-0.354521	-0.275715	-0.283664
entrez_3950455	0	-0.00984112	-0.0307592	-0.0032229	-0.21374
TCONS_00000285	0	0.172139	0.291569	-0.00644806	0.148092
NM_001247242.1	0	0.101195	0.0388593	-0.0481911	0.0267996
XM_004241389.3	0	0.408338	0.612118	-0.69173	0.408541
NM_001247123.2	0	0.0699264	0.0352556	-0.478215	0.39987
TCONS_00046773	0	0.410391	0.204067	0.652981	0.30504
NM_001247312.2	0	0.405414	0.298748	1.23535	0.433603
TCONS_00046565	0	-0.0562225	-0.081858	-0.0480725	-0.362087
NM_001321085.1	0	0.200739	-0.229321	0.389657	-0.491606
NM_001247806.2	0	1.16619	0.550813	-0.482902	0.374697
XM_010320837.2	0	0.117903	0.151693	-0.584707	0.361185
NM_001247708.2	0	0.497024	0.302519	-0.440378	0.384351
XM_004229380.3	0	0.677118	0.723672	0.200219	0.564917
NM_001346944.1	0	1.07336	0.532014	1.91535	0.132815
NM_001308010.1	0	-0.576002	-0.799647	-0.839427	-1.19872
NM_001247471.1	0	-2.08786	-2.23189	-1.66856	-4.65335
NM_001247567.2	0	0.752172	1.05901	-0.12063	1.70537
TCONS_00046697	0	-0.414998	-0.217182	-0.698053	-0.866975
NM_001329669.1	0	0.681029	0.219501	0.642954	0.0986011
XM_004252988.3	0	-0.485798	-0.548182	-0.690041	-1.1766
XM_004245730.3	0	-1.3609	-1.25256	0.655071	-1.4472
TCONS_00046774	0	-0.0864828	-0.0467951	-0.254918	-0.344971
XM_004245453.3	0	-1.74446	-1.78315	-0.824486	-1.98103
NM_001247078.1	0	0.218867	-0.138573	0.600036	-0.193275
XM_004249627.3	0	-0.315221	-0.62093	-0.424235	-0.963097
NM_001308005.1	0	0.540474	0.873979	0.764689	1.05594
NM_001247209.2	0	0.240385	0.0807185	0.198873	-0.0264556
XM_010315398.2	0	0.0506075	-0.205952	0.0370539	-0.475064
NM_001308447.1	0	-0.120536	-0.0895334	-0.331377	-0.124153
XM_010324648.2	0	0.853389	1.09199	-0.100852	1.09496
NM_001320184.1	0	0.118786	-0.0815459	-1.04994	-0.350595
NM_001287778.2	0	-1.52277	-1.93439	-3.30852	-3.77995
NM_001247184.2	0	0.676117	0.667629	0.314673	0.993604
XM_004250206.3	0	-0.508515	-0.812789	-0.991644	-1.12196
entrez_3950388	0	0.155382	0.341224	-0.0507941	0.322262
XM_004238108.3	0	0.185407	0.347256	-0.480315	0.669656
XM_004233953.3	0	-0.132402	0.794863	-1.40613	0.795505
NM_001247321.3	0	0.56957	0.758781	-0.782061	0.617076
NM_001321372.1	0	-0.0405805	-0.114243	0.0697451	-0.0309548
XM_004237497.3	0	0.113394	0.248661	0.258112	0.642379
entrez_3950396	0	0.207238	0.49562	-0.105435	0.315119
XM_004243386.2	0	0.0535745	0.224789	-0.621408	0.502818
entrez_3950392	0	0.451269	0.598556	-0.0525546	0.175059
XM_019215642.1	0	0.413016	1.182	-0.0584857	1.68279
NM_001247151.2	0	0.163812	-0.424025	0.61933	-0.752931
NM_001331163.1	0	0.0811461	0.10422	0.043306	0.544661
XM_004235760.3	0	-0.345412	-0.632502	-0.400188	-1.17201
XM_004245917.3	0	-0.322182	-0.787885	-0.579823	-1.22316
NM_001279252.2	0	-0.117361	-0.254951	-0.604342	-0.926959
XM_004246534.3	0	-0.250007	-0.634636	-0.359411	-0.94767
XM_004229923.3	0	0.0313315	0.512612	-0.748629	0.440799
XM_004246330.3	0	-1.50743	-1.62148	-0.52488	-1.81525
NM_001320054.1	0	-0.378018	0.02948	-1.31472	0.00907682
NM_001328680.1	0	0.338892	0.370734	0.197754	0.69794
NM_001247592.2	0	1.1729	0.517349	-0.267117	0.184136
NM_001320256.1	0	1.16919	1.76824	-0.419363	1.84694
TCONS_00038536	0	-0.0700153	-0.0400607	-0.135662	-0.379557
NM_001345933.1	0	0.301156	0.331057	0.325769	0.41601
TCONS_00053606	0	0.096131	0.203034	-0.0692829	-0.538557
NM_001247081.2	0	0.268259	0.146892	-0.199012	-0.0468244
XM_004230785.3	0	0.376641	0.199377	0.738554	0.327
NM_001247244.2	0	0.565197	0.221272	0.315649	0.875435
XM_004228898.3	0	-0.0984851	-0.317387	0.172553	0.100006
NM_001247170.2	0	0.440995	0.339556	1.10212	1.84166
XM_004243675.3	0	-0.404702	-0.890475	-0.541489	-1.30906
NM_001247741.2	0	0.795522	0.924081	0.506291	1.15062
NM_001247460.2	0	1.24865	0.223698	2.29658	0.605544
XM_004234600.2	0	-0.075244	-0.282003	-0.0983551	-0.907924
NM_001247087.3	0	-0.0695214	-0.114433	-0.49041	-0.355842
TCONS_00046775	0	0.122962	0.19345	0.0856809	0.0262852
NM_001329523.1	0	-0.282231	-0.449802	-0.585636	-0.908034
NM_001247343.1	0	-0.106878	-0.274484	0.0309695	-0.496401
NM_001247429.1	0	-0.563658	0.0577948	-0.937031	0.0653196
XM_004250019.3	0	0.13015	-0.161977	0.0424094	-0.807283
XM_004229667.3	0	-0.619399	-0.546517	-1.61962	-0.509827
XM_010317798.2	0	-0.296226	-0.584406	-0.407567	-1.11413
TCONS_00032061	0	0.179049	0.0519425	0.225815	0.152198
NM_001328520.1	0	-0.366418	-0.394311	-0.547762	-1.06617
NM_001279058.2	0	0.184729	0.138045	0.331838	0.304098
XM_004243593.3	0	-0.187027	-0.444906	-0.675005	-0.696869
XM_010323569.2	0	0.364165	0.480172	-0.243269	0.824562
NM_001247462.2	0	-1.83251	-2.06948	-1.38958	-2.76645
XM_004241308.3	0	0.856605	0.696489	-0.305668	-0.0308687
XM_004230053.3	0	-0.278752	-0.230487	-0.714598	-0.452937
NM_001317793.1	0	0.425937	0.556628	0.0436383	1.02356
NM_001319177.1	0	0.506863	0.613038	0.665608	0.976835
TCONS_00043089	0	0.145122	-0.201725	-0.0665024	-0.070545
XM_004229193.3	0	-0.410661	-0.631248	-0.69152	-0.909754
XM_004239689.2	0	0.788431	0.697015	1.35015	1.04892
TCONS_00053226	0	-0.13672	-0.0187848	-0.444903	-0.518978
NM_001247302.2	0	0.305158	0.278252	0.542725	0.289739
XM_004236739.3	0	0.185113	-0.197365	-0.452008	-0.460273
XM_010315414.1	0	0.113015	-0.00585457	0.270754	-0.269708
NM_001307948.1	0	0.177776	0.133608	-0.951373	-0.619409
XM_004241930.3	0	0.641945	0.769431	-0.52047	0.117782
NM_001307938.1	0	-0.19424	-0.374558	-0.392608	-0.350473
XM_004248264.3	0	-0.330417	-0.703007	0.136033	-0.690312
XM_004230186.3	0	-0.435974	-0.919979	-0.311384	-1.26028
XM_004240038.3	0	0.280752	0.311647	-0.20465	0.179552
XM_004240308.3	0	0.0622119	0.014674	-0.0874279	0.0056849
NM_001247407.2	0	-0.707057	-0.646396	-0.992003	-1.11782
XM_004240676.3	0	-3.25494	-3.72871	-4.34241	-4.89053
entrez_3950472	0	0.402194	0.546066	0.6024	0.496425
NM_001247251.2	0	-0.790309	-0.712702	-1.12637	-0.970391
NM_001247135.2	0	-1.39302	-1.32727	0.850607	-2.5798
XM_010320505.2	0	-0.300962	-0.128224	-1.27535	-0.368621
XM_004238336.3	0	-0.145322	-0.288013	-1.11182	-0.315347
XM_004248318.3	0	-0.174278	-0.292256	-0.696652	-0.425792
XM_004229431.3	0	0.145577	0.423491	0.0849625	0.305299
XM_004249021.3	0	-0.291975	-0.84174	0.188403	-1.11436
XM_004240041.3	0	0.219639	-0.0924279	0.126197	-0.264852
TCONS_00048531	0	0.0997367	-0.0283019	0.173929	-0.297746
XM_004250988.3	0	-0.116841	-0.327394	-0.148529	-1.05613
NM_001279249.1	0	-0.07294	-2.83004	1.25388	-7.83488
XM_004248321.3	0	-0.423585	-0.512297	-0.485479	-0.565463
XM_004251215.2	0	-0.114858	-0.0688212	-0.532352	-0.0829883
XM_004242375.3	0	-0.437158	-0.590615	1.11702	-0.494925
XM_004230069.3	0	-0.505568	-0.837449	-0.524137	-1.16818
XM_004245065.3	0	1.75491	1.97781	1.3976	2.34558
XM_004230781.3	0	-0.118998	0.252357	-0.222181	0.775535
TCONS_00047952	0	-0.0306934	-0.335558	0.613889	-0.0984249
NM_001328546.1	0	-0.452624	-0.218072	-0.664979	-0.226762
XM_004234331.3	0	0.646801	0.270725	0.574918	0.372075
XM_004228564.3	0	0.611897	0.493202	-0.320499	0.431644
TCONS_00005747	0	1.10097	1.14908	0.889144	2.25245
XM_004235918.3	0	-0.368022	-0.0812407	0.27073	-0.378576
TCONS_00003650	0	0.271171	0.415894	0.410624	0.0970819
NM_001345879.1	0	0.739341	0.330517	3.42186	-0.212296
NM_001247175.2	0	-0.230346	-0.233102	-0.10702	-0.379336
NM_001279116.2	0	0.237004	0.792782	1.93729	0.937633
XM_004242335.3	0	-0.113254	-0.317512	-0.0337511	-0.807683
XM_004253199.3	0	-0.201465	-0.435329	1.35902	-0.632453
XM_004235503.3	0	0.17407	-0.438216	0.153795	-0.762409
XM_004240514.3	0	-0.541623	-0.42092	-1.76726	-0.507077
XM_010316703.1	0	0.0805189	0.0859478	0.303982	-0.0272252
TCONS_00040611	0	0.217249	0.251797	0.254431	0.00229679
XM_004252874.3	0	0.478872	0.189728	-0.192412	-0.012807
XM_004237286.3	0	-0.0793239	-0.919687	0.788659	-1.55817
XM_004249411.3	0	0.272577	0.432548	-0.996903	-0.0211255
XM_004241847.3	0	-0.794012	-0.963057	-0.973215	-1.27602
XM_004238784.3	0	-0.148376	-0.18551	-0.203337	-0.728093
NM_001246883.2	0	1.3192	1.82848	0.654746	2.6931
NM_001247921.2	0	0.079825	0.29418	-1.45774	-0.313853
XM_004248365.3	0	1.05095	1.00863	1.05711	1.06641
TCONS_00003651	0	0.179702	0.236426	0.235513	0.1769
XM_010317242.2	0	0.442766	0.757511	-0.00318526	0.710405
NM_001320438.1	0	1.06372	1.34327	0.679943	1.43846
XM_004236290.3	0	-0.325107	-0.587243	-0.35678	-1.12072
XM_004232158.3	0	0.0911502	0.150962	-0.0300356	0.345762
XM_004230382.3	0	-0.435853	-0.60191	-0.178316	-0.601736
XM_004228494.3	0	-0.114784	-0.218437	0.117423	-0.606652
NM_001247786.1	0	-0.334519	-0.334809	-0.706765	-0.448018
NM_001247571.2	0	-0.138809	-0.256375	-0.558729	-0.583779
NM_001247245.2	0	-0.548275	-0.701545	-0.268417	-1.29557
TCONS_00038956	0	0.250843	0.441341	0.168133	0.275518
XM_004251597.3	0	0.0636704	-0.0719445	0.145402	-0.147666
XM_004229624.2	0	0.0710084	0.078662	-0.604243	-0.317683
XM_004229966.3	0	-0.0209167	-0.636336	-0.251693	-1.13555
NM_001346851.1	0	-0.665218	-0.826742	-0.98249	-0.887017
XM_004233426.3	0	-0.363977	-0.573061	-0.205402	-0.135198
XM_019214954.1	0	0.634658	0.249087	1.10021	0.457916
NM_001246965.2	0	-0.438308	-0.171939	-1.17444	0.0173728
TCONS_00053782	0	-0.0852973	-0.0155344	-0.321629	-0.610337
XM_004234937.3	0	-0.705162	-0.163427	-1.03914	-0.108872
entrez_3950427	0	0.178562	0.380328	0.232823	0.302574
NM_001247799.2	0	0.276293	0.188126	0.775241	0.485841
NM_001247260.1	0	0.00695422	0.115235	-0.806613	-0.00431027
XM_004239828.2	0	-0.740412	-0.975068	-1.10127	-1.45866
XM_004245006.2	0	-0.157974	-0.479614	-0.420723	-0.957464
XM_004240681.3	0	-0.243799	-0.407699	-0.37065	-0.918914
XM_004251007.2	0	0.0673942	-0.023865	-0.532197	-0.217308
XM_004251137.3	0	0.20386	0.121107	0.686701	0.13752
XM_004233374.3	0	-0.307918	0.0385741	-0.1835	0.747589
XM_004233107.3	0	-0.0409196	0.259925	-0.60238	0.705644
NM_001247022.2	0	-0.661403	-0.508093	-1.25896	-0.433475
TCONS_00048527	0	0.281614	0.338255	0.431134	-0.215031
entrez_16976776	0	0.155525	0.25603	0.237549	0.147954
entrez_3950463	0	0.155525	0.25603	0.237549	0.147954
XM_004238721.3	0	0.0012525	0.226905	-0.644961	0.573409
XM_004234463.2	0	0.233373	-0.0624974	0.291883	-0.0699848
XM_004232383.2	0	0.0992553	-0.103756	0.495123	-0.393668
XM_004238421.2	0	-0.529098	-0.606965	-0.0822256	-0.731009
XM_004237006.3	0	-1.37827	-0.961967	-0.618053	-1.34302
XM_004245005.3	0	-0.286151	-0.550661	-0.417307	-0.869386
XM_004237367.3	0	-0.46997	-0.352425	-0.362444	-0.176198
XM_004239717.3	0	-0.606758	-0.82144	-0.951263	-1.36261
NM_001321725.1	0	-0.4073	-0.736524	-0.956694	-1.10999
XM_019211932.1	0	-0.104703	-0.303723	-0.83564	-0.361182
XM_004232175.3	0	-0.13806	0.0327459	-0.605364	-0.271389
XM_004251197.3	0	-0.0300978	-0.739899	0.0215299	-0.941807
XM_004228539.3	0	-0.25427	-0.678363	0.0763672	-0.546612
XM_004238320.3	0	-0.787938	-0.469772	-1.30808	-0.455649
XM_004237396.3	0	1.13012	1.09291	0.658141	1.12902
NM_001247188.2	0	1.14114	-1.37884	3.36284	-1.86114
XM_004240822.3	0	-0.0199799	-0.196238	-0.277467	-0.327184
TCONS_00048837	0	-0.20427	-0.553406	-1.06679	-0.270024
TCONS_00043892	0	-0.972315	-1.04987	-1.40643	-0.79886
XM_004246289.3	0	-0.538074	-0.1553	-2.17461	-0.482996
XM_004239733.3	0	-0.458503	-0.880011	-1.14427	-1.6853
XM_004242657.3	0	0.103996	0.188153	0.449618	-0.0275412
XM_004234178.3	0	0.415198	0.141403	0.0794287	0.264558
XM_004230712.3	0	0.0685629	-0.621166	1.55914	-0.348175
XM_004249363.3	0	-0.141481	-0.0285227	2.78021	-0.8681
XM_004241628.3	0	0.454294	0.44896	-0.36011	0.746962
NM_001247507.1	0	-1.0872	-1.22265	0.560117	-1.02017
XM_004238992.3	0	0.326137	0.249349	0.0416761	0.0489441
XM_010328334.2	0	-0.101521	-0.357971	-0.359548	-0.761959
XM_004245123.3	0	-0.0945024	0.0622027	-1.12945	0.718962
NM_001279284.2	0	-0.255606	0.42987	1.33719	0.822528
XM_004229442.3	0	-1.03214	-1.02563	-1.90424	-1.62251
XM_004250642.3	0	0.159276	0.103001	0.215799	0.112021
NM_001310064.1	0	0.588029	0.474535	0.262229	0.734769
XM_004228525.3	0	0.471985	0.589123	0.0665102	0.583893
XM_004230760.3	0	-0.367375	-0.51053	-0.407096	-1.01388
XM_004228628.3	0	-1.59779	-1.98023	-0.570401	-2.16199
XM_004240378.3	0	0.249796	-0.154584	0.28552	-0.543444
XM_004243596.3	0	0.0746835	-0.378866	0.379749	-0.363659
XM_004229146.3	0	-0.3826	-0.339872	-1.20668	-0.294416
XM_004235598.3	0	0.47348	0.517077	-0.658203	0.742257
NM_001247843.2	0	0.0482321	-0.261791	0.125503	-0.672734
NM_001247736.1	0	0.183913	-0.15906	-0.741474	-0.455201
XM_004230397.3	0	-0.132467	-0.0785441	-0.408071	-0.161315
XM_010317248.2	0	0.179333	0.373993	-0.260075	-0.00612356
XM_004232352.3	0	0.243426	0.34337	-0.185026	0.403485
NM_001246955.2	0	0.365682	0.185677	0.190189	0.128377
NM_001345866.1	0	-1.13368	-0.980743	-2.45137	-2.32776
XM_010316199.2	0	0.45063	0.447789	0.912023	0.520327
XM_004229915.3	0	0.132212	0.304302	0.825498	0.499963
NM_001247351.1	0	1.00465	1.05676	-0.105101	1.22471
XM_004238968.3	0	0.0964705	0.414618	-0.266243	0.496837
NM_001279348.2	0	-0.063292	-0.0194524	-0.806181	-0.319934
entrez_3950406	0	0.183099	0.351202	-0.35712	0.0514714
NM_001247794.1	0	0.62167	0.857148	-0.20892	0.879503
XM_004236746.3	0	-0.622867	-3.73575	-0.445941	-6.59239
XM_010324313.2	0	-0.103071	-0.555629	-0.368973	-1.0487
XM_004231010.3	0	-0.107346	0.149116	-0.511774	0.142232
XM_004236167.3	0	-0.0997668	-0.368041	-0.0276311	-0.869881
XM_010327361.2	0	-0.198198	-0.322165	-0.190927	-0.435046
XM_010313895.2	0	0.401802	0.341895	0.0968	0.36014
XM_004250964.3	0	0.144228	-0.507717	0.50035	-1.61707
NM_001247532.1	0	0.0810056	-0.0111665	-0.226447	-0.345908
XM_004241360.3	0	-0.463747	-0.652301	-0.507702	-0.947816
NM_001346406.1	0	-0.157091	-0.648298	-0.478504	-1.08833
XM_004247349.3	0	-0.351836	-0.552089	-0.911646	-0.643055
NM_001247658.2	0	0.0449748	-0.151156	-0.159035	-0.473809
XM_004230148.3	0	0.618065	0.750512	0.109626	1.06912
XM_004232421.2	0	0.262068	0.283253	0.412638	0.190548
XM_004230265.3	0	-0.517029	-1.18489	-0.574956	-1.16162
XM_004250932.3	0	-0.870701	-0.333764	-1.27184	-0.370458
XM_004235856.3	0	0.371341	0.192959	-0.601436	0.423672
NM_001347103.1	0	0.112364	0.166675	-0.241161	0.266964
XM_010327256.1	0	0.36116	-0.360769	1.31745	-0.780705
XM_004245143.3	0	-0.390266	-0.41242	-0.603504	-0.462505
TCONS_00003646	0	0.289724	0.432814	-0.161646	0.124887
XM_019212908.1	0	-0.652679	-0.88375	0.708196	-1.14855
NM_001247010.2	0	-0.517543	-0.746028	-0.771997	-1.41591
NM_001247559.1	0	-0.743188	-1.06568	-1.56687	-1.46091
NM_001247299.2	0	-0.0744988	0.473603	0.801673	0.0707054
XM_004244126.3	0	-0.253471	-0.622288	0.406036	-0.553686
TCONS_00032618	0	0.122117	0.193881	0.0315291	0.0248058
NM_001246947.2	0	-0.332446	-0.72482	-0.417954	-1.14574
XM_004252900.3	0	-0.0918972	-0.218124	0.0487627	-0.74057
XM_004232517.3	0	-0.157593	-0.474584	1.19858	-0.519517
XM_004252901.3	0	-0.199219	-0.383446	-0.317106	-0.678129
XM_004238618.3	0	-0.10372	-0.198107	-0.768091	-0.249502
XM_004240123.3	0	0.179064	0.0312091	-0.422097	-0.128545
XM_004249107.3	0	-0.256749	-0.613965	-0.390604	-0.967444
XM_004246585.3	0	0.252416	0.295045	-0.419357	0.233997
NM_001247180.3	0	0.398018	0.804498	0.189957	0.782017
XM_004251517.3	0	-0.133934	-0.106319	-0.622041	-0.0704539
XM_004229861.3	0	-0.350129	-0.080158	-2.52157	-0.597243
XM_004234267.3	0	-0.42947	-0.611757	-0.448022	-1.07314
XM_004233085.3	0	-0.720108	-1.0705	-0.940919	-1.26961
NM_001278979.1	0	0.295817	0.00432787	0.911252	-0.0013009
NM_001247352.2	0	0.0886227	0.259272	-0.443667	0.144665
TCONS_00053298	0	-0.191106	-0.0843146	-0.375245	-0.56342
XM_004247811.3	0	0.245804	0.151026	0.26418	-0.0378347
NM_001247883.1	0	0.766877	0.9591	-0.177947	0.657758
TCONS_00014189	0	-0.0874583	0.279761	-0.435979	0.938862
TCONS_00008026	0	-0.407166	-0.464221	-0.719896	-1.70059
XM_004230189.3	0	0.301486	0.439167	0.212107	0.897704
XM_010315884.2	0	0.0583687	-0.0638752	-0.0519599	-0.138875
XM_004247686.3	0	0.470252	0.181143	-0.0927395	-0.208548
XM_004245943.3	0	-0.10949	0.0525197	-0.733823	-0.20747
XM_004245802.3	0	0.378602	0.620584	-1.12423	-0.191433
XM_010329405.2	0	-0.283172	-0.333235	-0.943896	-0.285045
XM_004229887.2	0	-0.0405917	-0.171108	-0.381513	-0.221501
XM_004239649.3	0	-0.064257	-0.15614	-0.109823	-0.303565
XM_004246654.3	0	-0.287461	-0.717718	-0.506334	-0.873454
NM_001346828.1	0	-0.540288	-0.789486	-0.995448	-0.875781
TCONS_00040604	0	0.177956	0.239456	0.344024	-0.189296
XM_004252710.3	0	-0.336667	-0.454907	-0.716286	-0.771442
XM_004235276.3	0	-0.211481	-0.351031	-0.449046	-1.10453
XM_004250885.3	0	-0.336969	-0.629837	-0.650152	-0.856362
XM_004230901.3	0	0.198831	0.124623	0.0946004	0.0179009
XM_019213174.1	0	-0.538729	-0.446502	-0.947925	-0.513525
NM_001247578.1	0	-0.133377	-0.336582	-0.145636	-0.799696
XM_004241359.3	0	-0.196741	-0.378445	-0.740739	-0.867162
NM_001328632.1	0	0.227716	-1.49504	2.19094	-3.04904
NM_001247112.2	0	0.265095	-0.0414387	0.517723	-0.0276198
XM_004228503.3	0	0.352313	0.0597708	0.736876	0.0598423
NM_001328548.1	0	-0.588034	-1.09559	-0.795506	-1.11393
XM_004245124.3	0	0.537748	0.522479	-0.372181	0.531899
NM_001247334.2	0	-0.380139	-0.0516001	-1.14912	-0.0197165
NM_001287784.1	0	0.491987	0.701788	-0.717174	0.622512
XM_010319984.2	0	-1.35424	-1.80023	0.845474	-1.74442
XM_004250033.2	0	1.01595	0.813232	-0.112599	0.414829
NM_001247931.3	0	-0.266171	-0.48192	-0.414407	-0.571293
XM_004248686.3	0	-0.00470973	-2.31195	2.03486	-3.30631
XM_004251634.3	0	-0.327859	-0.405232	-0.0150262	-0.322535
TCONS_00053637	0	0.0138282	0.027972	-0.0732775	-0.384362
XM_004233073.3	0	0.085134	0.186224	-0.385354	0.174633
XM_004253046.3	0	0.0644937	0.00576351	-0.0275407	-0.163651
XM_004237876.2	0	-0.373586	-0.771042	-0.735114	-1.04729
XM_004246995.3	0	-0.168164	-0.409865	-0.365992	-0.826861
NM_001329592.1	0	0.254355	0.172171	-0.356507	-0.0159695
XM_010326435.2	0	-0.336794	-0.666562	-0.507733	-1.16912
entrez_3950468	0	0.448311	0.565181	-0.0409132	0.0763256
XM_004232286.3	0	-0.560097	-0.232331	2.31997	-0.876615
XM_004236608.2	0	0.722436	0.63511	-0.388352	0.391948
XM_004249437.3	0	-0.347958	-0.883938	-0.280893	-1.21119
XM_004231531.3	0	-0.287212	-0.51983	-1.29125	-1.01701
XM_004232160.3	0	0.66213	1.07991	0.0463018	1.75152
TCONS_00033754	0	0.0494678	-0.00108102	-0.989617	-0.201017
TCONS_00000086	0	0.395956	0.622635	0.261554	0.587457
XM_004238657.3	0	-0.340136	-0.111819	-1.51332	-0.165904
XM_019215020.1	0	-0.641092	-0.596365	-1.49249	-1.01976
entrez_3950401	0	0.171885	0.44065	0.179803	0.351657
XM_004248371.3	0	-0.641692	-2.37183	-1.20209	-4.58512
XM_004239577.3	0	0.00706957	-0.0279945	-0.725846	-0.125892
NM_001247200.2	0	-0.406643	-0.395527	-0.930754	-0.0231012
XM_004249901.3	0	-0.42567	-0.991049	-0.98115	-1.3052
NM_001329385.1	0	1.39421	0.760347	-0.0944065	0.346969
XM_004245495.3	0	0.504415	0.327619	0.98926	0.0607951
NM_001328679.1	0	-0.0892239	-0.229601	-0.100365	-0.421852
NM_001246836.2	0	0.110438	0.193175	-0.431116	0.475422
XM_004230797.3	0	0.880631	1.02487	0.256371	1.21634
XM_004237924.3	0	-0.102012	-0.487376	1.49256	-0.825414
XM_004238722.3	0	0.466991	0.816273	0.157219	1.52097
NM_001329219.1	0	-0.229941	-0.475655	-0.279512	-0.934088
XM_004251112.3	0	-0.492646	-0.393791	-0.416325	0.00981509
XM_004234984.2	0	0.0841581	-0.29323	0.41693	-0.263934
XM_010314677.2	0	0.236544	-0.466822	0.290533	-0.888165
NM_001279010.1	0	0.190255	0.285244	-0.206676	0.143563
XM_004238927.3	0	-0.206244	-0.277392	-1.01651	-0.402696
XM_004252864.3	0	0.114346	-0.0881978	0.318667	-0.0869317
XM_004240541.3	0	-0.485602	-0.833201	-0.788923	-1.13835
entrez_3950464	0	0.226577	0.507013	0.299177	0.147828
XM_004240322.3	0	0.0954049	0.423544	0.488124	0.143695
TCONS_00030031	0	-0.591558	-0.860591	-1.06502	-1.20603
NM_001278962.2	0	0.0668997	-0.140627	-0.906991	0.102578
NM_001247720.2	0	-1.14501	-0.837384	-1.53003	-1.33025
XM_004238962.3	0	0.348216	0.246233	0.0456507	0.601848
XM_004240344.3	0	0.0343695	0.225052	-0.986249	0.464272
NM_001279148.2	0	-0.702904	-0.830066	-1.48143	-1.31135
XM_004251719.3	0	-0.510938	-0.749274	-0.610588	-0.992601
NM_001251868.2	0	-0.412727	-0.766108	-2.21178	-1.54581
XM_004244068.2	0	-0.255536	-0.357371	0.105589	-0.679815
XM_004249246.3	0	-0.586012	-0.810163	-0.921364	-1.11394
XM_004248711.3	0	-0.665236	-0.577027	0.232238	-0.780958
XM_004233301.2	0	-0.423412	-0.7012	-0.35307	-0.840299
NM_001346455.1	0	0.653116	0.723802	0.0859357	0.801086
NM_001247874.2	0	0.157709	0.129816	0.159671	0.0623734
NM_001319981.1	0	-0.110807	0.0542826	0.699947	-0.237039
XM_004230471.3	0	-0.092503	-0.219822	0.260934	-0.471812
XM_004253045.3	0	-0.127558	-0.325523	-0.137038	-0.743017
XM_004251432.3	0	-0.95873	-0.567535	-0.535357	-0.290044
XM_004239162.2	0	0.240529	0.480384	1.03309	0.416184
XM_004236317.3	0	-0.129581	-0.0407874	-0.577064	-0.0676302
XM_004243436.3	0	0.466043	0.0836533	0.155434	-0.0867953
NM_001247202.2	0	2.38708	2.9024	2.23103	4.1001
NM_001329550.1	0	0.173044	0.153914	-0.189599	-0.0981119
XM_004232844.3	0	-0.153691	0.00986687	-0.901774	-0.263298
NM_001279100.1	0	0.0739426	0.578765	1.20324	0.630242
NM_001346871.1	0	-0.669426	-0.728369	-0.960017	-0.853712
NM_001321563.1	0	-2.80081	-2.32808	2.38191	-2.79216
XM_004242427.3	0	0.117998	0.0729292	0.348629	-0.260927
XM_004244552.3	0	-0.735388	0.0351964	-1.73871	0.145852
XM_004236835.3	0	-0.20763	-0.296789	-0.480256	-0.505571
XM_004232798.3	0	-0.395942	-0.278383	-0.719872	-0.600336
XM_004244013.3	0	-0.856767	-1.24422	-0.863581	-1.3203
XM_004242412.3	0	-0.367635	-0.69412	1.48521	-1.09024
XM_004241498.3	0	0.0653062	-0.0187437	0.0887395	-0.409814
XM_004234986.3	0	-1.0052	-1.00571	-2.42086	-1.49073
XM_004236853.3	0	-0.451398	-0.727752	-0.613175	-1.01673
NM_001324485.1	0	-0.00692792	0.00546811	-0.394368	-0.252069
NM_001247190.2	0	-1.42528	-1.53593	-2.72272	-3.03839
TCONS_00003682	0	-0.227977	-0.59458	-0.314179	-0.796418
XM_004246033.3	0	-0.114106	-0.432366	-0.108515	-0.833879
XM_004237221.3	0	-0.432178	-0.724705	0.112352	-0.652453
XM_010318488.1	0	0.0736736	-0.32987	0.225071	-0.612572
entrez_3950391	0	0.415783	0.692713	0.0744562	0.724509
XM_004243571.3	0	0.0490771	-0.0167085	0.111126	-0.344466
NM_001247929.2	0	0.317934	0.5356	-0.640616	0.691667
NM_001317852.1	0	0.040346	-0.015684	-0.974066	0.270262
XM_004232339.3	0	0.191863	0.0916568	-0.11597	0.0810805
XM_004252216.3	0	-0.681803	-0.808987	-0.894496	-1.15014
XM_004235988.3	0	-0.530935	-0.660691	-0.355862	-1.04342
XM_004234347.3	0	1.20651	1.08974	1.67615	1.28481
TCONS_00053705	0	0.3563	-0.104173	-0.119315	-1.01843
XM_004234969.3	0	0.566177	0.550558	2.8805	0.36771
XM_004231567.3	0	-0.169947	-0.452567	0.125926	-0.370629
NM_001309384.1	0	0.398388	0.60331	0.0555245	1.2605
XM_004228409.2	0	0.0675514	0.680929	-0.842444	0.945062
NM_001247773.1	0	0.469052	0.490063	0.569831	0.489198
NM_001246984.2	0	-2.08627	-1.5098	2.9563	-1.45958
XM_004252572.3	0	-0.0292614	-0.0301467	-0.491284	-0.0435813
XM_004242369.3	0	-0.262289	-0.279346	-1.03272	-0.292671
XM_004229994.3	0	-0.37839	-0.754692	-0.47895	-1.08905
NM_001318159.1	0	-0.0130056	-0.0757258	-0.260413	-0.30416
XM_004241353.3	0	-0.184539	-0.645962	-0.441319	-1.00052
XM_004238019.3	0	0.954064	0.752372	0.158487	0.94771
XM_004230125.2	0	0.4244	0.522883	0.0549933	0.836072
XM_004228900.3	0	0.668952	-0.105728	1.34121	-0.195451
XM_004230501.2	0	0.293499	0.277966	0.566726	0.725031
NM_001309365.1	0	0.180726	0.326355	-1.00332	0.0630143
XM_004229575.2	0	-0.110636	-0.156446	-0.366895	-0.336019
NM_001279269.1	0	-0.277218	-0.200871	-0.732618	-0.0605127
NM_001247075.3	0	-2.06597	-1.94719	-2.56587	-2.11037
NM_001247445.2	0	-0.216124	0.357266	-0.336845	-0.05658
NM_001321494.1	0	-0.273015	-0.18418	-1.03066	-0.486556
XM_004248147.3	0	-0.360547	-0.526299	-0.708956	-1.06643
NM_001329741.1	0	-0.280899	-0.573315	-0.372667	-0.993459
NM_001247494.1	0	-0.33383	-0.110273	0.115586	0.379874
XM_004251606.3	0	-0.611195	-1.12304	-1.17186	-1.17808
NM_001309213.1	0	-0.0384741	0.27769	-0.710914	0.776103
XM_010320666.2	0	0.253181	0.321322	0.360102	0.222189
XM_004232657.3	0	-0.164242	0.128282	-0.189892	0.181077
XM_004233093.3	0	-0.447695	-0.477302	-0.500674	-0.703251
XM_004232616.3	0	0.0665843	0.204633	0.178012	0.264976
XM_004252320.3	0	-0.115147	-0.297131	0.0640246	-0.692134
XM_004250283.3	0	0.152301	0.150351	0.145137	0.415376
NM_001247487.1	0	-2.74436	-2.52266	-2.03242	-3.02542
XM_004234450.3	0	0.276461	0.118899	0.171373	0.418564
XM_004251608.3	0	-0.468508	-0.921357	-0.740997	-1.20392
XM_004235857.3	0	0.126564	0.156563	-0.247312	0.75825
XM_004249058.3	0	0.122527	0.676426	-1.16575	0.495369
XM_004240703.3	0	0.365048	0.0703545	0.714559	-0.195471
XM_004249090.3	0	-0.241865	-0.22615	-0.291746	-0.31467
NM_001247318.2	0	-0.0356974	0.137737	-0.101262	0.391198
XM_010325556.2	0	-0.0231386	-0.688917	-1.82666	-1.69011
XM_004242429.3	0	0.379356	0.306428	-0.840648	0.358842
NM_001321297.1	0	0.14048	-0.183481	0.318137	-0.269234
NM_001320150.1	0	0.112242	0.352862	1.28551	0.42383
XM_010316155.2	0	0.39009	0.358016	0.849054	0.644853
XM_004240673.3	0	0.554607	0.533242	0.0457575	0.560071
XM_004244358.3	0	0.382358	0.176093	0.28603	0.0527985
XM_004238054.3	0	0.415805	0.214038	0.611653	0.367964
XM_004244388.3	0	-0.0690216	0.643283	-0.558125	0.331096
NM_001346104.1	0	-0.496656	-0.738178	0.159135	-0.705131
TCONS_00020405	0	-0.315181	-0.319947	-0.688802	-0.542223
NM_001328498.1	0	0.239268	-0.861681	1.05822	-1.16196
TCONS_00006044	0	0.265215	0.0761455	0.56332	-0.0195865
XM_004246334.3	0	-0.292045	0.355348	-1.15918	0.297073
XM_004236698.2	0	-0.00309944	-0.105465	-0.541072	-0.267451
XM_004237668.3	0	-0.386878	-0.201662	-0.404946	-0.36867
NM_001317822.1	0	0.0772149	0.211504	-0.810605	0.557383
XM_004240431.3	0	-0.329225	-0.400692	-0.97062	-0.841247
NM_001247276.2	0	0.34611	0.366515	-0.99332	0.0890429
XM_004239863.3	0	-0.46313	-0.411109	-0.597955	-0.692132
XM_004231884.2	0	0.369051	0.239159	0.530798	0.406999
XM_004230116.3	0	-1.32321	-1.51143	-1.02069	-1.73296
XM_004251440.3	0	-0.254942	-0.576503	-0.468144	-0.882613
NM_001247043.1	0	0.1763	-0.392311	-0.0597692	-0.714863
NM_001247847.2	0	0.0552438	0.0162697	0.452827	0.074343
XM_004236705.3	0	0.37248	0.295894	1.18553	0.555855
XM_004229417.3	0	0.512544	0.403657	0.576744	0.634454
NM_001319660.1	0	0.526421	1.16948	-0.179249	0.935601
XM_010318400.2	0	0.629388	0.628764	0.43864	0.742477
NM_001330992.1	0	1.11362	1.59313	0.715181	2.82715
XM_004237892.3	0	-0.0276838	-0.349439	2.87548	-0.0257099
XM_004242408.3	0	-0.199604	-0.65792	-0.204299	-1.04582
TCONS_00053312	0	-0.0203627	0.113884	-0.204792	-0.184212
XM_004238951.3	0	-0.018795	-0.428522	-0.948791	-0.225329
entrez_3950395	0	0.194873	0.232852	0.311757	0.0254051
entrez_3950469	0	0.194873	0.232852	0.311757	0.0254051
XM_004240991.3	0	0.212883	0.393386	-0.60372	0.374393
XM_010315079.1	0	-0.504722	-0.539761	-0.987659	-0.49355
XM_004241638.3	0	-0.670722	-0.854815	-0.487206	-0.910486
XM_019213175.1	0	1.23651	1.17592	0.113528	1.31842
XM_004230173.3	0	-1.10257	-0.530765	0.889898	-1.11948
NM_001317403.1	0	-0.563203	-0.553259	-0.926352	-0.875546
XM_010313946.2	0	0.352609	0.727915	-0.581192	0.825108
XM_004236163.2	0	0.0297193	0.140159	-0.0507312	0.123411
TCONS_00042508	0	0.0400061	0.0568177	-0.786221	-1.20799
XM_004235591.3	0	0.287636	0.0460168	2.97697	-0.513275
XM_004245948.3	0	-0.388844	-0.722486	-1.08891	-0.93695
XM_010316296.2	0	0.686737	0.630139	0.249334	1.87367
NM_001309308.1	0	-0.00377643	-0.210679	0.189204	-0.418748
XM_004242475.3	0	0.139821	0.588631	-0.353593	0.414566
XM_004229942.2	0	-1.3687	-1.16107	-2.6632	-1.24423
XM_004241778.3	0	0.0338826	0.0820867	0.0965647	0.162064
XM_004236088.3	0	0.461121	0.457505	-0.413084	0.435546
XM_004245902.3	0	0.204475	-0.00799944	0.113574	0.0974468
XM_004230075.3	0	-0.165295	-0.266629	-0.277105	-1.11799
NM_001302917.1	0	1.29713	1.28123	0.895647	1.55642
NM_001247574.2	0	-0.306682	-0.194793	-0.759716	-0.419251
XM_004250797.3	0	1.04978	0.93172	0.968931	1.43651
NM_001247072.2	0	-0.14846	-0.151802	-0.697481	-0.201624
NM_001330642.1	0	0.616094	0.635641	-1.07777	-0.59571
NM_001247218.2	0	0.145354	-0.379752	0.765375	-0.404358
NM_001306138.1	0	-0.494535	-0.406989	-1.08263	-0.739153
NM_001247044.3	0	0.210351	0.073162	0.073546	-0.0390066
entrez_16976780	0	0.194236	0.234142	0.471118	0.466151
entrez_3950470	0	0.194236	0.234142	0.471118	0.466151
XM_004230295.3	0	0.573715	0.315556	0.524803	0.26918
NM_001247707.2	0	-1.6196	-0.795982	-2.42595	-0.607673
XM_004228523.3	0	0.706531	0.633518	0.654234	0.398248
XM_004250192.2	0	0.0931983	0.109951	-0.763718	-0.21584
XM_004248717.3	0	0.435678	0.510982	0.117569	0.840015
XM_004229874.3	0	0.233099	0.0703214	0.375042	0.220032
XM_004245683.3	0	-0.103954	-0.0473499	0.792631	0.113453
XM_004238882.3	0	-0.0373969	-0.653622	-0.819362	-0.799169
NM_001320550.1	0	-0.275108	-0.552766	-0.663995	-0.523275
XM_004235000.3	0	0.0547588	-1.00082	0.251502	-0.885847
TCONS_00028823	0	-0.0458931	0.264095	-1.75518	-0.369465
XM_004241226.3	0	-1.1014	-1.26802	-2.05301	-2.17869
XM_004237359.2	0	-0.858187	-0.641245	-1.25443	-0.858747
XM_004243144.3	0	-0.135474	0.00319306	-0.770276	-0.236207
XM_004244185.3	0	-0.0778765	-0.430141	-0.362806	-0.809807
entrez_3950412	0	0.215786	0.546716	-0.195228	0.133679
XM_004233404.3	0	0.308611	0.196769	0.720707	0.198209
NM_001320262.1	0	1.23594	1.84503	2.40866	2.33323
NM_001247560.1	0	-0.539046	-0.00767558	-1.5575	0.00382253
XM_010327518.2	0	-1.77161	-1.68052	-1.92712	-2.77268
XM_010326115.2	0	0.110378	-0.373531	-1.13881	-0.769128
entrez_3950486	0	0.459196	0.620788	0.259538	0.178991
XM_004239790.3	0	-0.243778	-0.113876	-0.341224	-0.119621
XM_004243646.3	0	0.266046	0.494134	-0.740713	0.704497
NM_001247154.1	0	1.77141	0.860092	1.03204	1.5421
XM_004232055.3	0	-1.59582	-1.45258	-1.42105	-1.57058
XM_004232757.3	0	0.0315958	-0.122535	0.609415	-0.290154
NM_001309885.1	0	-0.253977	-0.377262	-0.231783	-0.568747
NM_001346604.1	0	-0.817086	-0.660039	-2.326	-1.69692
XM_004251630.3	0	-0.0358117	0.58451	0.492134	0.263695
NM_001329123.1	0	0.0059381	-0.0431257	-0.0268686	-0.262492
XM_004228285.3	0	0.05059	0.104342	0.088189	0.273184
XM_010314882.2	0	0.200244	0.28297	-0.0361634	-0.287646
NM_001247701.2	0	0.996957	0.930528	0.795052	1.14769
XM_004241894.3	0	0.31076	0.377963	0.406194	0.215539
XM_004252568.3	0	-0.0759545	-0.140176	-0.871862	-0.399046
XM_004229900.3	0	0.0995076	0.155283	0.33796	-0.118488
XM_004249902.3	0	-0.329862	-0.947887	-0.577491	-1.25998
XM_004241817.3	0	-0.0951164	-0.250067	-0.118877	-0.243803
NM_001247186.2	0	-0.372484	-0.710945	-0.884287	-1.06093
XM_019215224.1	0	0.251805	-0.0226899	-0.346041	-0.0864591
XM_004239708.3	0	0.0706612	-0.0118898	0.310507	-0.247095
XM_004234911.3	0	-0.0744136	-0.132972	0.287548	-0.330943
XM_010318629.2	0	-0.763106	-1.1939	-0.871005	-1.37453
XM_004231969.3	0	-1.13483	-1.27841	-1.82461	-0.997453
XM_004241974.3	0	0.155497	-0.556168	0.362546	-0.989722
XM_004238829.3	0	0.202628	0.0793071	-0.29217	-0.0285926
XM_004238819.3	0	-0.242917	-0.207188	-0.646321	-0.133717
XM_010314010.2	0	-3.34092	-3.11083	-2.50183	-4.16429
NM_001307988.1	0	-0.199194	-0.588592	-0.373318	-0.905798
NM_001247608.2	0	0.213597	0.278598	-0.584268	0.493515
XM_010320615.2	0	-0.191866	-0.212794	-0.338122	-0.371786
XM_004251610.3	0	0.108356	-0.00440912	-0.370214	-0.440749
XM_004239103.3	0	-0.281807	-0.465346	-0.155677	-0.700467
XM_004238891.3	0	-0.0143779	-0.400908	0.5934	-0.700359
XM_010321146.2	0	-0.228183	-0.223887	-0.551598	-0.429184
XM_004232869.3	0	-0.265961	0.558847	1.08219	1.98062
XM_004235824.3	0	-1.09234	-3.92182	1.00795	-5.64462
XM_004239200.3	0	-1.52841	-2.28046	1.24504	-3.27678
XM_004240847.3	0	-1.00054	-0.78892	-1.544	-0.781814
XM_004252518.3	0	-0.612887	-0.835808	-0.309734	-1.45995
XM_004249248.3	0	-0.0903528	-0.157583	-1.1428	-0.697399
XM_004235612.3	0	-0.995633	-0.953308	-1.22458	-1.19975
XM_004247157.3	0	0.413584	0.0605686	0.935974	-0.0812111
TCONS_00053567	0	0.159517	-0.162928	-0.157774	-0.920115
XM_004228446.3	0	-1.07987	-1.56034	-1.04907	-2.25032
entrez_3950389	0	0.492334	0.436825	0.528137	0.30737
XM_004241611.3	0	1.13325	0.902153	1.97159	1.16406
XM_004251065.3	0	-0.0602381	-0.0714133	-0.14156	-0.372273
NM_001247539.2	0	-0.678645	-2.19073	4.74311	-3.17224
XM_004239813.2	0	-0.41078	-0.790201	-0.965571	-1.22817
XM_004241580.3	0	1.59136	1.31429	2.14899	0.686032
XM_004249251.3	0	0.230101	-0.00923203	0.77286	-0.328819
NM_001246936.2	0	0.0644444	0.548838	-0.996337	0.483965
NM_001247822.2	0	-0.581964	-0.616827	0.214558	-1.05045
XM_004240686.3	0	0.239202	0.253082	-0.233092	0.147179
TCONS_00037785	0	0.354426	-0.37414	-0.28796	-0.952763
NM_001329727.1	0	0.970321	1.27799	-0.856943	0.469944
XM_004249828.3	0	-0.0838946	0.0526189	-0.633441	-0.079287
XM_004244103.3	0	0.83018	0.604903	1.71064	0.396054
NM_001247743.2	0	0.414087	0.968758	-0.524652	1.34901
XM_010325099.2	0	-2.21074	-1.60829	-0.991529	-1.92613
NM_001247496.3	0	0.0981554	0.252612	0.618465	0.427235
XM_019212180.1	0	-0.765512	-1.10991	-1.38668	-0.999776
NM_001308951.1	0	-0.141316	-0.122907	-1.11998	-1.0169
XM_004232346.3	0	-0.0294322	-0.303972	0.0408754	-0.536103
XM_004228410.3	0	0.551517	0.435485	0.430338	0.227618
XM_004244485.3	0	-0.498647	-0.573407	-1.50039	-0.866068
XM_004251063.3	0	0.0219633	-0.0519266	-0.232313	-0.326795
TCONS_00031938	0	0.243646	-2.43262	1.7665	-4.0079
XM_010326987.2	0	1.02397	0.964003	1.47442	1.17763
NM_001330775.1	0	-1.00837	-1.19946	-1.49661	-1.29252
XM_004228615.3	0	-0.293698	-0.597252	-0.263328	-0.723047
XM_004233410.3	0	-0.33792	-0.64478	-0.687736	-0.728083
XM_004249908.3	0	0.360262	0.253509	0.303721	0.0432246
XM_004235551.3	0	-0.591637	-0.557682	-1.04703	-0.641474
XM_004236833.3	0	0.281589	-0.142833	0.204778	-0.100318
NM_001323427.1	0	0.296038	-0.245351	0.615201	-0.198422
XM_010320715.2	0	-0.182058	-0.0862975	0.169196	-0.260866
XM_004228393.3	0	0.0344127	0.0937877	0.089862	0.016862
XM_004246577.3	0	0.429907	-0.171114	1.17223	-0.300405
XM_004232289.3	0	-0.051792	-0.668698	0.00587979	-0.915827
NM_001247562.2	0	-3.4479	-2.29639	0.933226	-3.82505
XM_004230204.3	0	-0.244132	-0.587693	-0.303632	-1.12817
TCONS_00009058	0	-0.218361	-0.299167	-0.0445754	-0.271451
XM_004252506.3	0	0.160824	0.789471	-1.29835	0.0184188
XM_004233213.3	0	-0.158592	-0.0415525	-0.42646	-0.163171
NM_001328418.1	0	-0.256349	-0.591473	-0.0174263	-0.686392
XM_004249826.3	0	-0.606585	-0.524326	-0.467344	-0.658795
TCONS_00043903	0	-0.0193175	-0.235991	0.290731	0.147015
XM_004239895.3	0	0.325009	0.876327	0.635952	0.752012
XM_004235014.3	0	-0.453283	-0.730575	-0.623267	-0.948546
XM_004251626.3	0	-1.04383	-1.27188	0.159528	-1.29283
XM_004246611.3	0	-0.678601	-0.687271	-1.09094	-0.681915
XM_004243461.2	0	-0.17374	-0.265613	-1.37131	0.271312
XM_004242710.3	0	-1.15758	-0.419225	-1.893	-0.656572
NM_001247016.2	0	-0.162362	-0.545674	-0.29688	-0.686407
XM_004247802.3	0	0.0264659	0.04589	-0.417688	0.0344693
XM_004250675.3	0	0.296497	0.145733	-0.136317	-0.363509
XM_004234169.3	0	0.964336	0.914593	1.362	0.95197
XM_004237831.3	0	-0.4637	-0.608266	-0.94045	-1.28535
XM_004230169.3	0	0.0893275	0.108139	-0.0371731	0.190183
NM_001322071.1	0	-0.0281756	0.253432	-1.29537	-0.547648
NM_001346136.1	0	-0.175176	-0.270467	0.129223	-0.832007
XM_004230000.3	0	-0.682901	-5.21992	0.79752	-8.11177
XM_004253048.3	0	0.0903243	-0.152982	0.132393	-0.495455
XM_004236721.3	0	-0.879757	-1.06053	-1.4268	-1.27705
XM_004252234.3	0	-0.454725	-0.683653	-0.428406	-1.16819
entrez_3950480	0	0.389173	0.618251	0.100789	0.387843
XM_004245995.3	0	-0.616075	-1.1724	-0.870024	-1.41872
XM_004247080.3	0	-0.169213	-0.253006	-0.367376	-0.273648
XM_004236640.3	0	0.195756	0.23585	-0.520756	-0.0118058
XM_004244475.3	0	-0.00524935	0.157477	-0.54568	0.322906
XM_004228425.3	0	-1.05173	-1.07904	-1.2542	-1.01452
XM_004251644.3	0	-0.379855	-0.387014	-0.849025	-0.586306
XM_004243362.2	0	0.00210169	0.0930948	0.196947	0.17941
XM_004241274.3	0	-0.461684	-0.695713	-1.06479	-1.02642
XM_004251217.3	0	-0.18324	-0.385837	-0.128797	-0.211793
XM_004245431.3	0	-0.195623	-0.275345	-0.277896	-0.427018
XM_004233989.3	0	0.382824	-0.030446	0.834479	0.0279783
NM_001247853.2	0	0.261958	-0.438738	0.464235	-0.278299
XM_004237900.3	0	-0.230754	-0.39444	2.36307	-0.614262
XM_004232189.3	0	-0.675748	-0.67406	-1.66081	-0.863682
XM_004235210.3	0	-0.335805	-0.642204	-0.609559	-1.13609
XM_004246596.2	0	0.242174	0.0632509	-1.01299	-0.530854
NM_001331188.1	0	0.192895	-0.118194	-0.1828	-0.258713
XM_004232091.3	0	0.0556506	-0.414724	-0.962127	-1.03238
XM_004229340.3	0	0.019084	-0.0607806	-0.305784	-0.292299
XM_004230153.3	0	0.670408	0.675665	0.257199	0.633368
XM_004236586.3	0	0.490446	0.884611	-0.441898	1.1534
NM_001247826.2	0	0.106696	-0.062187	0.316173	-0.361406
NM_001287365.1	0	0.0590544	0.00777989	0.247865	-0.238936
NM_001321493.1	0	-0.359225	-0.142746	-0.991501	-0.0980904
XM_004238082.3	0	-0.420618	-0.385984	0.478555	-0.421094
XM_019215448.1	0	-0.150933	0.0930276	-1.51656	-0.32175
NM_001346895.1	0	0.0660324	0.449361	-0.201646	0.692659
XM_004237777.3	0	-0.805361	-1.40708	-1.81854	-2.39324
XM_010314058.2	0	0.227473	0.55377	-0.547332	0.41474
XM_004236621.2	0	-0.531164	-0.621039	-0.680529	-1.0104
XM_004229468.3	0	0.47479	-0.0224778	0.887229	-0.0451882
XM_004251924.2	0	-0.0887979	-0.068768	-0.454906	-0.167928
XM_010314702.2	0	0.177844	0.476127	1.82001	0.419878
XM_004233173.3	0	0.200141	0.0950806	-0.525311	-0.232307
XM_004241413.3	0	-0.280941	-0.82365	-0.319585	-1.33619
XM_004249252.3	0	0.161567	-0.0343573	0.0169956	0.128468
XM_004243218.3	0	0.627755	0.643105	-0.0159844	0.736628
XM_004236280.2	0	0.540809	0.443273	-0.0480534	0.0455701
XM_004239783.2	0	-0.608987	-0.849059	-0.496471	-1.1551
XM_004248002.3	0	0.985085	0.899788	0.211477	0.928784
XM_004239152.3	0	0.0841303	-3.80917	-1.06326	-8.15325
XM_004235980.3	0	-1.17104	-0.987499	-1.09686	-0.951799
XM_010328152.2	0	-0.706727	-0.701211	-0.556344	-0.648505
XM_004243171.3	0	-0.42834	-0.715169	-0.0877581	-1.1812
XM_004230917.3	0	-0.00194139	0.0430045	-0.398401	-0.0217465
XM_004228328.2	0	0.172823	0.100143	-0.670635	-0.208816
XM_004250067.3	0	0.338239	0.214473	0.503265	0.482716
XM_004238902.3	0	-0.570574	-0.523349	0.774982	-1.06106
XM_010326857.2	0	0.254856	0.187722	0.911331	-0.224077
XM_004232904.3	0	-0.213614	0.267168	-1.63374	-0.0166518
XM_004245591.3	0	-0.627544	-0.590393	-1.10023	-0.891294
NM_001247455.2	0	-0.312951	-0.369091	-0.700394	-0.671517
XM_004239256.2	0	-0.363619	-0.281944	-1.97238	-0.576913
TCONS_00050611	0	0.287433	0.381289	-0.169466	0.224649
XM_004249167.3	0	-0.199436	-0.630462	-0.241409	-1.04291
XM_004249459.3	0	-0.566691	-0.799897	-0.741549	-0.950004
NM_001329870.1	0	-0.12997	-0.23186	-0.037827	-0.468626
XM_010324314.2	0	-0.146102	-0.420468	-0.149104	-0.474041
NM_001279257.1	0	0.842369	0.696374	3.72289	0.665144
XM_004247941.3	0	-0.00632137	-0.294062	0.279125	-0.7347
XM_004229213.3	0	0.804985	0.891952	0.938718	0.629144
XM_004230488.2	0	0.191405	-0.673146	0.762549	-0.473353
XM_019214141.1	0	0.690406	0.702499	0.236708	0.772275
NM_001330621.1	0	-0.0834707	0.0386016	-0.349008	0.223988
XM_010324279.2	0	-0.342836	-0.650373	-1.25775	-0.6077
XM_004232106.3	0	-0.184883	-0.406521	-0.213732	-0.721869
XM_004247930.3	0	-0.10201	-0.114492	-0.588266	0.0712962
XM_004243330.3	0	-0.269774	-0.47288	-0.386353	-0.44278
NM_001247404.2	0	-0.426331	-0.834412	0.803097	-0.985256
XM_004245256.2	0	-0.136394	-0.154318	-0.460928	0.187916
TCONS_00053772	0	-0.0372574	0.204807	-0.23126	-0.160759
XM_004249628.3	0	-0.370989	-0.903215	-0.475463	-0.977993
XM_004238088.3	0	0.265749	-0.0924324	0.368688	0.182452
XM_004241791.3	0	-0.245015	-0.164527	-0.721375	-0.469862
XM_004244414.3	0	-0.541093	-0.967986	-0.691839	-1.19333
XM_010316297.2	0	-1.13743	-1.14768	-1.78895	-1.31785
XM_004235500.3	0	-1.53591	-1.13121	-1.44894	-0.0247162
entrez_3950428	0	0.0796096	0.407285	-0.078806	0.681525
XM_004241869.3	0	-0.447036	-0.730442	-0.948009	-1.06021
XM_004238736.3	0	-0.815601	-1.19119	-1.49	-1.34626
NM_001247254.1	0	-0.295559	-0.24297	-0.264473	0.0619627
entrez_3950429	0	-0.252892	-0.383191	0.141687	-0.519362
NM_001247372.2	0	0.273903	0.772956	0.617407	0.558479
XM_004232591.3	0	-0.178717	-0.436717	0.221343	-0.752832
XM_004242624.3	0	-0.0357918	0.0935766	-0.744079	-0.0809127
XM_004231874.3	0	-0.53637	-0.814628	-0.859907	-1.83144
XM_004245444.3	0	-0.204469	-0.162498	-0.276022	-0.52519
XM_004236234.3	0	1.42191	1.56354	0.569976	1.51137
XM_004248970.2	0	0.17367	-0.375547	0.84505	-0.441993
XM_010325937.2	0	-0.213446	-0.566138	-0.213446	-0.350373
XM_004241193.3	0	0.00331449	-0.00562654	-1.00716	0.155101
XM_004246397.3	0	-0.0119205	-0.3574	0.608093	-0.423316
NM_001329234.1	0	-0.492647	-0.234833	-1.38583	-0.460486
XM_004252840.3	0	-0.974301	-0.867906	-0.806525	-1.31842
XM_004250074.3	0	-0.966775	-0.864112	-0.51682	-0.916218
XM_004235571.2	0	-0.592913	-0.964133	-0.709146	-1.22005
NM_001247719.2	0	-0.100194	0.192565	-0.799279	0.426896
XM_004232485.2	0	0.687079	1.07571	0.665748	1.78229
XM_004241446.3	0	0.596375	0.524008	0.423351	0.779231
XM_004239718.3	0	-0.877188	-0.662933	-0.733932	-1.10442
XM_010324867.2	0	-0.358194	-0.555737	-0.666896	-0.99168
XM_004233089.3	0	-0.382144	-0.862684	-0.517369	-0.783721
XM_004240852.2	0	0.0863713	0.0408924	0.132107	-0.203432
XM_004247777.3	0	0.154841	-0.0831762	0.208008	-0.175812
XM_004243323.3	0	-0.134831	0.168503	0.961163	-0.166246
XM_004249417.3	0	-0.00518024	-0.531291	0.778555	0.227481
XM_004252747.3	0	0.142363	0.417078	-0.224577	0.284548
TCONS_00033490	0	-0.204785	-0.0171029	-1.00807	0.368011
XM_004229969.3	0	0.321253	-0.123148	-1.01672	-0.751758
XM_004252257.3	0	-0.613069	-0.978569	-0.718699	-1.36879
XM_010316914.2	0	0.372093	0.178198	0.0808207	0.326863
XM_004241726.3	0	-0.452553	-0.847919	-0.293555	-0.727089
entrez_3950409	0	0.401732	0.551788	0.373303	0.289198
XM_004228552.3	0	-0.120096	0.153959	-1.35159	0.103714
NM_001329646.1	0	0.0934113	0.0753058	-0.478029	0.120211
TCONS_00031719	0	0.0654488	-0.10607	-0.332362	0.143649
TCONS_00014734	0	-0.205444	-0.497923	-1.34404	-1.81247
XM_010315665.2	0	0.909623	0.400848	0.989742	0.624558
NM_001247306.2	0	-0.0380484	-0.0647153	-0.527877	-0.0832347
XM_004249074.3	0	0.545675	0.252904	0.418646	0.183799
XM_004251229.3	0	-0.845474	-0.8804	-0.683977	-0.674289
XM_004230984.2	0	-2.51919	-2.33915	-2.06175	-2.35658
NM_001329218.1	0	-0.0494457	0.0283057	0.596595	0.198561
XM_004249199.3	0	0.539727	0.192447	0.404381	-0.174763
XM_004232985.3	0	-0.276475	-0.252544	-0.688745	-0.189651
XM_004245789.3	0	-0.534892	-0.556471	-0.708431	-1.04559
XM_004228902.3	0	0.169998	0.126015	-0.108023	0.0713764
XM_004230598.3	0	-0.311498	-0.341812	-3.66508	-2.51408
NM_001246877.1	0	0.578779	0.668771	1.06609	0.492887
TCONS_00040163	0	0.140986	0.592524	-0.728177	0.961472
NM_001320673.1	0	0.21145	0.185287	-0.118898	0.29596
XM_004238751.3	0	-0.728509	-0.896952	-0.849137	-1.46255
XM_004234137.3	0	0.0482857	-0.0616833	0.120623	-0.0424214
entrez_3950420	0	0.491316	0.638843	0.346841	0.176551
NM_001246899.2	0	-0.442273	-0.551788	-0.725493	-0.629433
NM_001346080.1	0	0.398623	0.228357	0.742179	0.235051
XM_004235022.3	0	0.70435	0.708678	0.977504	0.857531
NM_001322803.1	0	-0.769084	-1.12247	-1.03931	-1.3256
XM_004229351.3	0	-0.119894	-0.153604	-0.10505	-0.396757
XM_004249876.3	0	0.111486	0.279212	-1.47744	-0.251914
XM_004236756.3	0	0.10271	-0.221902	0.216335	-0.411204
XM_004248296.3	0	-0.236106	-0.296718	-0.25918	-0.25182
XM_004252685.3	0	-1.00215	-0.835304	-2.21338	-0.769768
NM_001346988.1	0	-0.372721	-0.227585	-1.22239	-0.27127
XM_004233960.3	0	0.0593405	-0.183042	-0.029237	-0.108003
XM_004244894.3	0	0.149402	0.5586	0.32252	0.250434
XM_004241758.3	0	-0.51171	-0.750224	-0.725965	-1.02842
XM_004230999.3	0	0.181808	0.594765	-1.20232	0.246729
XM_004246414.3	0	0.438535	0.292432	-0.21049	0.246132
XM_004231985.3	0	1.00593	0.914402	1.63499	1.44029
XM_004239899.3	0	-0.092857	-0.224919	-0.45415	-0.438854
XM_004247306.3	0	0.397751	0.290552	0.306612	0.231045
XM_004228527.3	0	0.550157	0.401059	0.295476	0.130768
XM_004252241.3	0	0.39933	0.101658	1.18974	0.0418163
XM_004232187.3	0	0.296597	-0.170383	-0.144947	-0.274071
XM_004237671.3	0	-2.04846	-2.74974	-0.512616	-3.32016
XM_004246252.3	0	-0.739367	-0.733258	0.286812	-0.846911
TCONS_00002108	0	-0.499158	-0.415809	-1.29416	0.065071
XM_004230525.2	0	-0.146025	-0.191945	-0.236806	-0.118123
TCONS_00042063	0	0.217401	0.739035	0.892466	0.0268636
XM_004245498.3	0	-0.21803	0.0566308	-0.909248	0.00545134
XM_004237434.3	0	-0.0497674	-0.186762	-0.0584212	-0.269004
XM_004250973.3	0	-0.221412	-0.195169	-1.12559	-0.382431
XM_004235958.3	0	0.265154	0.173479	0.465862	0.158721
XM_004229133.3	0	0.534522	0.420879	0.351206	0.358914
TCONS_00029471	0	-0.637339	-0.859411	-0.960546	-1.41412
XM_004233064.3	0	-0.772418	-1.01755	-0.964594	-1.44254
NM_001306136.1	0	0.405909	0.683284	-0.57836	0.354967
XM_004245080.3	0	0.0893475	0.0778716	0.419281	-0.140228
XM_004245675.3	0	-0.153141	-0.00277015	-0.174846	-0.0518423
XM_004245472.3	0	-2.29071	-2.27857	-1.34207	-1.5412
XM_004243507.2	0	1.12098	1.16439	0.729355	1.6553
TCONS_00009906	0	0.19493	0.177634	0.258639	0.0547968
XM_004249060.3	0	0.0634433	-0.262702	-0.240592	-0.570278
XM_004246442.3	0	-0.413375	-0.764205	-0.697048	-1.10015
NM_001279319.2	0	-0.398127	0.00249386	-0.586627	-0.573568
XM_004230876.3	0	0.746918	0.923522	0.296827	0.843613
NM_001309904.1	0	-0.315733	-0.328394	0.654257	-0.330486
XM_019211478.1	0	-1.63547	-1.56097	-0.00222617	-2.50979
XM_004235364.3	0	-1.42645	-2.13087	1.42697	-2.46935
TCONS_00014978	0	1.05726	0.835207	0.284415	1.46424
XM_004235939.3	0	-0.159022	-0.248773	-0.424175	-0.330212
NM_001320158.1	0	0.570324	0.31524	1.38189	0.437476
XM_004232220.3	0	0.0769221	-0.0318981	-0.484673	-0.0744782
NM_001247533.2	0	-0.564241	-0.519728	-0.929172	-0.554366
XM_004248081.3	0	0.190777	0.640468	-0.586709	0.328558
XM_004244111.3	0	-0.573202	-0.533017	-1.06546	-0.616252
XM_004243516.3	0	-0.413779	-0.761652	-0.333337	-1.07625
XM_004241531.3	0	-0.482185	-0.354181	-1.05373	-1.38235
XM_004241553.3	0	0.00642129	-0.0731761	-0.401484	-0.031541
NM_001247173.2	0	-1.66462	-1.35546	-2.66685	-1.76727
NM_001246991.2	0	0.0747862	-0.0302035	-1.10309	-0.45598
XM_004234947.3	0	0.759267	0.845854	0.271961	1.09649
NM_001322213.1	0	-0.388627	-0.796556	-0.00183128	-0.730831
XM_004236964.3	0	0.268191	-0.175519	-0.614569	-0.610046
XM_004235727.3	0	-0.241893	-0.427835	-0.559034	-0.551159
XM_004250281.3	0	0.496629	-0.147683	-1.0065	-0.713086
XM_004242734.3	0	-0.303161	0.0480572	-2.66377	-1.34291
TCONS_00006177	0	-0.348411	-1.00368	0.012659	-2.32716
XM_004246628.3	0	0.123881	-0.0160641	0.21293	-0.155227
XM_004239111.3	0	-0.303281	-0.530137	-0.320512	-0.307131
XM_004230432.3	0	0.789577	0.589065	1.01487	0.396393
NM_001247862.2	0	0.504717	0.557295	-0.35897	-0.0487239
XM_004247369.2	0	-0.11375	-0.517661	-0.15333	-0.81369
XM_004233175.3	0	0.427498	0.169783	0.503295	-0.0206246
XM_004230841.3	0	-0.309078	-0.481648	-0.591163	-0.603429
XM_004228617.3	0	0.0560801	-0.449685	0.319251	-0.308935
XM_004247443.3	0	-0.266624	-0.654925	-0.140038	-0.531954
XM_004250375.3	0	-0.430443	-0.709058	-0.793862	-1.15221
XM_004228922.3	0	0.255338	0.348544	0.434722	0.429967
XM_004232218.3	0	0.540114	0.58463	0.255719	0.982136
XM_004252286.3	0	0.115664	0.0233531	0.711341	-0.223987
XM_010328894.2	0	-0.372758	-1.01089	-0.46567	-1.3042
XM_004237020.3	0	-1.09331	-0.5914	-0.589036	-0.918014
NM_001320159.1	0	0.489489	0.338006	0.920439	0.397547
XM_004236631.3	0	0.415037	0.426378	1.005	1.01375
NM_001246909.2	0	0.246871	0.320322	0.0474998	0.695095
XM_004249506.3	0	-0.937597	-0.91878	1.77738	-1.18133
XM_004253333.3	0	-0.646432	-0.369431	2.50494	-0.892101
XM_004239259.3	0	0.700108	0.685616	0.100072	0.930817
NM_001247469.2	0	0.369141	0.571666	-0.767449	0.422499
XM_004246656.2	0	-0.33512	-0.389505	-0.16171	-0.257548
XM_004233204.3	0	-0.221313	-0.327157	-0.567787	-0.69231
XM_010323864.2	0	0.646751	0.378168	-0.216691	0.29386
NM_001302901.2	0	-1.13141	-1.41465	-2.03794	-2.02499
TCONS_00037900	0	0.564799	-0.360731	0.734126	-0.440397
XM_004241354.3	0	0.0698306	0.169651	-0.69547	-0.0808699
XM_010324968.2	0	0.474685	0.283752	1.24869	0.418439
XM_004233248.3	0	-0.335499	-0.34377	-0.98598	-0.287555
XM_010319721.2	0	0.137345	0.696385	-0.672094	0.967205
XM_004239666.3	0	-0.0102174	-0.155579	0.870987	-0.0900195
XM_004241294.3	0	0.146959	0.653782	-0.260737	0.51004
NM_001329388.1	0	0.105521	0.232506	-0.343563	0.140016
entrez_3950410	0	0.473896	0.421479	0.774126	0.195378
XM_004246536.3	0	2.00586	0.0432791	1.24365	0.314435
XM_004239607.3	0	-0.20923	0.0325059	0.10263	-0.00732408
XM_004251518.3	0	0.700552	-0.305758	1.61257	-0.439508
XM_004242419.3	0	0.0535696	0.0469281	0.26924	-0.048506
NM_001247656.1	0	-0.143135	0.318617	-1.43049	0.0676197
XM_004237911.3	0	0.907945	1.33441	-0.245395	1.60753
TCONS_00034985	0	0.436341	0.830112	-0.762783	1.25549
XM_004228915.3	0	-0.0147516	-0.252448	0.310553	-0.152329
XM_004236710.3	0	-0.11773	-0.117093	-0.476527	0.0896549
XM_004242468.2	0	-0.621976	-0.861439	-1.22347	-0.984611
TCONS_00017302	0	-1.01675	-0.175833	-0.669108	-0.515816
NM_001308004.1	0	-0.631486	0.507348	-1.45674	0.393351
XM_004242545.3	0	-0.171459	-0.0519038	-0.621704	-0.0199386
XM_004231702.3	0	-0.348421	-0.306117	-0.974058	-0.58948
XM_004239608.3	0	-0.315834	-0.394215	-0.786922	-0.77193
XM_004249612.3	0	-0.795625	-0.850933	-1.12077	-1.02843
XM_004253209.3	0	-0.510491	-0.695463	-1.15793	-0.728245
XM_010325453.2	0	1.12966	0.555793	3.62896	1.39288
XM_004235319.3	0	0.274089	0.220502	0.107785	0.453352
XM_004242796.3	0	-0.133329	-0.341136	0.244517	-0.378363
NM_001246959.2	0	0.0649068	0.163095	-0.0626696	-0.0846002
XM_004252331.3	0	-0.190262	-0.223287	0.419873	-0.10108
NM_001247091.2	0	-0.250579	-0.510208	-0.261095	-0.611704
XM_004234531.3	0	-0.998955	-0.920512	-0.667029	-0.909245
XM_010328784.2	0	0.056064	-1.18873	0.354361	-1.23037
XM_004241321.2	0	-0.339986	-0.684423	-0.688048	-0.978684
NM_001247514.1	0	-1.57568	-0.949358	0.118376	-2.04162
NM_001323925.1	0	0.126633	-0.0581606	0.0757367	-0.120562
TCONS_00005372	0	-2.48624	-1.97657	-2.39476	-2.06636
XM_004246997.3	0	-0.235458	-0.165525	-0.82593	-0.562094
XM_004250609.3	0	-0.477402	-0.525617	-0.582929	-0.602932
NM_001345930.1	0	0.617311	0.189627	1.6132	-0.313006
XM_004235767.3	0	-0.268934	-0.641752	-0.24806	-0.746557
NM_001247944.2	0	1.23773	1.23503	1.17691	2.5139
XM_004232523.3	0	-0.0766102	0.0394216	-0.545467	-0.0269957
NM_001346291.1	0	-0.534557	-0.274755	0.23226	-0.185282
XM_004237855.3	0	0.0924253	-0.14523	0.807094	-0.24942
XM_004250155.3	0	0.302	0.132784	0.381163	0.112117
XM_004238735.3	0	0.0894043	-0.151682	-0.626496	-0.313619
TCONS_00048540	0	0.291886	0.205892	0.527054	0.100165
entrez_3950458	0	0.13509	0.151515	0.579362	-0.0491514
XM_004250639.3	0	-0.40278	-0.712354	0.151255	-0.870761
NM_001346008.1	0	-0.340579	-0.4397	-2.17115	-1.58389
NM_001321043.1	0	0.398117	0.52416	0.286696	0.726252
XM_004243625.2	0	0.278352	-0.0365612	0.618977	-0.192667
XM_004242907.3	0	1.03671	0.877193	0.458291	0.843315
XM_004245812.3	0	-1.10249	-1.17153	-1.76532	-2.51939
XM_004249170.3	0	-1.01309	-0.953095	0.293723	-0.948354
NM_001247750.2	0	0.023298	0.218659	-0.680961	0.348515
XM_004240690.3	0	-0.0555523	0.0876976	-0.258192	0.326893
XM_004235886.2	0	0.260292	0.0584021	0.449792	-0.0555885
XM_004253325.2	0	-0.831613	-1.13425	-1.17949	-0.959085
NM_001251867.1	0	0.379245	0.403761	0.00660133	0.470246
XM_004230449.3	0	0.31439	0.161753	0.717265	0.0749016
entrez_3950473	0	-0.116018	-0.0870287	0.196846	-0.00898299
XM_004230413.3	0	0.0173534	-0.250605	0.172635	-0.118777
XM_004243175.3	0	-1.25091	-0.973657	-1.80512	-1.14013
NM_001247261.4	0	-0.144268	-0.164942	0.0902916	0.0353181
NM_001321184.1	0	-0.425191	-0.739187	0.160188	-1.02499
XM_004228405.3	0	-0.118061	-0.380759	-0.23932	-0.969962
XM_004246518.3	0	-0.123012	-0.679901	-0.218756	-0.52584
XM_004250911.3	0	0.259691	0.883856	1.07571	1.16098
TCONS_00021929	0	0.220727	-0.0425744	0.124806	0.0814087
XM_004233216.3	0	-0.941828	-0.886197	-0.599095	-0.917849
TCONS_00001710	0	0.0822633	-0.0176924	0.161202	-0.149222
XM_004238794.2	0	-0.822619	-1.03467	-0.872213	-1.35087
XM_004234896.3	0	-0.0308744	-0.0741893	0.15934	-0.791276
XM_004237984.3	0	-0.135119	-0.0859527	-1.12709	-0.0142633
XM_004242761.3	0	-0.155999	-0.279428	-0.594833	-0.389656
XM_004234170.3	0	0.233512	0.468156	3.70536	0.038396
TCONS_00026513	0	1.20778	0.970385	2.80711	0.193427
XM_004238605.3	0	0.516357	0.0812615	0.752474	-0.113795
XM_004237025.3	0	0.462361	0.691572	-0.308331	0.782674
XM_004246375.2	0	0.156308	-0.10097	0.25407	-0.0165566
XM_004236801.2	0	0.34687	0.799221	-0.718472	0.377377
NM_001246904.2	0	0.260833	0.317397	-0.141499	-0.0247162
XM_004238893.3	0	-1.23602	-1.24604	-0.0194524	-2.19408
XM_004243933.3	0	0.166761	0.304697	-0.66235	0.486728
XM_004239840.3	0	-0.174651	-0.358196	-0.377066	-0.371358
XM_004242411.3	0	-0.410272	-0.703059	-0.544537	-1.03134
NM_001324084.1	0	-0.825139	-2.7489	0.0857724	-4.45093
XM_004233479.3	0	-0.0512748	-0.104779	0.0543893	-0.335573
NM_001309376.1	0	-1.09787	-0.282468	-1.57992	-0.729037
XM_004230328.3	0	-0.404521	-0.545759	-0.475172	-0.706469
XM_004233640.3	0	-0.626447	-0.451528	1.36527	-0.348846
XM_010320390.1	0	0.0849795	0.0423456	0.352865	0.273095
NM_001279088.2	0	-0.308818	-0.163829	0.774709	-0.391326
TCONS_00031800	0	-0.257805	-0.465497	-1.28695	-0.63315
NM_001307992.1	0	0.097691	-0.443823	0.558769	-0.818362
XM_004239272.3	0	-0.0585625	-0.20041	-0.355705	-0.50563
XM_010323969.2	0	0.099472	0.231007	-0.0781617	0.208042
XM_010328806.2	0	-0.338226	-0.235084	-0.591348	-0.655882
XM_004244096.3	0	0.212959	0.3488	-0.711377	0.284442
XM_004249345.2	0	0.0816911	0.116385	-0.178362	0.545951
TCONS_00010942	0	0.93502	1.13253	-0.0347382	0.706506
XM_004248978.3	0	0.00525979	-0.0347459	-0.112367	-0.0497082
TCONS_00034439	0	0.116387	-0.146293	-0.0276068	-0.68699
TCONS_00020169	0	0.116006	0.144367	0.201696	-0.0272961
XM_004234374.2	0	-0.516129	-0.32397	-0.670346	-0.257794
NM_001247878.2	0	-0.990583	-0.33302	-2.10235	-1.61065
XM_004234017.3	0	-0.0320612	-0.178055	-0.951656	-0.435195
XM_004252323.3	0	-0.108382	-0.29716	0.0643601	-0.477155
XM_004235953.3	0	0.217312	0.169407	0.237755	0.694881
XM_004243616.3	0	-0.101166	-0.384405	0.27283	-0.435428
XM_004230820.3	0	0.138308	-0.0980421	-0.0025771	-0.0235249
XM_004230510.3	0	-0.152844	-0.60743	-0.0608198	-0.726754
XM_004245773.3	0	0.275242	0.439971	-0.0626678	0.629082
XM_004250203.3	0	-0.395471	-0.0145663	-1.20542	-0.0456427
XM_010326568.2	0	0.689034	0.696416	0.408169	0.877222
XM_004242368.3	0	0.0513774	-0.156908	0.2721	-0.287356
XM_004232556.3	0	-0.453992	-0.756039	0.168094	-0.586417
XM_004252285.3	0	-0.432483	-0.416007	0.215823	-0.54395
NM_001329635.1	0	0.0278496	-0.173404	0.194866	-0.349379
XM_004232748.3	0	-0.518323	-1.14741	0.778875	-1.29722
XM_004250190.3	0	-0.00975347	0.0698878	-0.250228	0.208415
XM_004248237.3	0	-0.0306254	0.545704	1.41556	0.475065
XM_004249315.3	0	-0.235715	-0.16588	-0.673251	-0.207374
TCONS_00016577	0	-0.801894	-0.0901298	-1.79316	-0.318488
NM_001247002.2	0	0.0360432	0.0514648	-1.00325	-0.13937
NM_001247214.2	0	0.0964717	0.60478	0.292262	1.05116
XM_004229113.3	0	0.120093	0.0982573	0.201733	-0.29629
XM_010323073.2	0	-0.517989	-0.706585	-0.979195	-0.861773
NM_001279338.2	0	-0.12765	-0.295419	-0.780006	-0.277736
entrez_3950476	0	0.278573	0.287416	0.380767	0.0782084
NM_001320353.1	0	-0.241824	-0.371499	0.198688	-0.629604
XM_004241826.2	0	0.197818	0.106624	0.528542	0.107987
XM_004250069.3	0	-1.47177	-0.869253	-1.59809	-2.32422
XM_004237334.3	0	-0.0509416	0.096938	-0.315604	-0.0831551
XM_004252613.3	0	0.416591	0.174245	0.677274	0.365566
XM_004245785.3	0	-0.839777	-1.01121	-1.60714	-1.67263
XM_004231911.3	0	-0.137273	-0.0536255	-0.82544	-0.224917
XM_004236707.2	0	-0.359704	-0.141361	-1.45758	-0.307229
XM_004246615.2	0	0.54721	0.415697	0.262622	0.121982
XM_004242379.3	0	-0.599882	-0.837644	-0.869831	-0.945626
TCONS_00008174	0	-0.820903	-0.321268	-1.6432	-0.0283184
XM_004234799.3	0	0.0632905	0.0574339	-1.07608	0.166896
XM_004236206.3	0	-0.39141	-0.789517	-0.634151	-1.24457
XM_010320341.2	0	-0.599843	-0.325779	-1.1189	-0.199229
NM_001321695.1	0	0.543833	0.557842	0.609414	0.524749
XM_004235569.3	0	-0.725481	-0.145087	-0.110191	-0.459121
XM_004236268.3	0	1.63308	1.74604	0.662556	2.51297
XM_004229885.2	0	-0.557154	-0.420736	0.117807	-0.335702
NM_001321842.1	0	-0.189143	-0.641526	-0.556881	-0.702556
XM_004236916.2	0	-0.469103	-0.571346	-0.85348	-0.774484
XM_004235806.2	0	0.23017	0.0539008	0.254436	0.396964
XM_004237769.3	0	-0.665484	-1.22566	-0.356137	-1.67923
NM_001247290.1	0	-0.307813	-0.309668	0.608124	-0.0818066
XM_004242659.3	0	-0.323097	-0.408486	0.39681	-0.740643
XM_004251014.3	0	-0.00619004	0.0718036	-0.385842	-0.146412
NM_001278964.1	0	-3.25966	-3.54527	-1.41978	-3.93199
XM_004246423.3	0	-0.238683	-0.549355	-0.0882995	-0.523395
XM_004249546.3	0	-1.69368	-1.55254	-1.73485	-1.99799
XM_004247047.2	0	0.0183001	-0.214795	1.6619	-0.28364
XM_004240009.3	0	-0.474323	-0.269832	-0.482978	-0.420756
XM_004236007.3	0	-0.173711	-0.419862	-0.604757	-0.426396
XM_004237890.3	0	0.0375178	-0.0445781	-0.153162	-0.25465
NM_001247349.1	0	0.28523	0.284538	0.0149087	0.27761
XM_010328079.2	0	-0.910052	-1.14202	-1.80332	-1.39757
NM_001329599.1	0	1.16074	1.09359	1.10688	1.71965
XM_004242854.3	0	1.30478	1.21259	1.00278	1.30115
NM_001247105.2	0	0.519563	0.800488	2.68067	1.23701
XM_004232990.3	0	0.624468	1.26361	0.780674	2.5473
NM_001329409.1	0	-0.722669	-0.509631	-1.02851	-0.711554
XM_010322634.1	0	0.253243	0.274243	0.425659	0.0533193
XM_004232834.3	0	0.319963	0.718222	-0.230428	0.815987
XM_004237998.3	0	-0.694485	-0.50071	0.295205	-0.595241
XM_010326759.2	0	0.396586	0.226934	0.537326	0.266897
XM_004228531.3	0	0.222513	0.341349	-0.19451	0.127224
XM_004238792.2	0	-0.43351	-0.367322	-1.33726	-0.791641
XM_004238863.3	0	0.118056	-0.0367258	0.595991	-0.492187
XM_004242707.3	0	0.192348	0.292754	-0.0591621	0.43105
XM_004231026.3	0	0.082236	-0.0796617	-0.166072	-0.240253
XM_004242783.3	0	0.180822	-0.281688	0.663117	-0.0253863
XM_019213182.1	0	0.227198	0.1276	0.168147	0.120886
XM_004234433.3	0	0.0152363	0.00611384	0.268781	-0.182832
TCONS_00043341	0	0.242173	0.115595	1.78414	0.252356
XM_004235273.3	0	-0.391903	-0.672601	-0.102457	-0.774328
TCONS_00002109	0	0.215464	0.375836	-0.93504	0.395008
NM_001324514.1	0	-0.261604	-0.569959	-0.252237	-0.598058
XM_004236898.3	0	-0.318521	-0.221086	-0.60895	-0.276811
XM_004242447.2	0	-0.646229	-0.76057	-1.00239	-0.939426
XM_004233245.3	0	-0.521107	-0.755774	-0.507194	-0.780223
XM_004236141.3	0	-0.741245	-1.39377	0.190143	-1.9022
XM_004231959.3	0	0.00699221	0.137985	-0.405552	0.267188
XM_004232954.2	0	-2.12548	-2.28797	-2.64518	-3.23068
XM_004241733.3	0	-0.395956	-0.291807	-0.587701	-0.325266
XM_004241320.3	0	-0.633577	-0.828157	-0.900704	-0.867871
XM_004239118.3	0	0.433505	0.649942	-0.109949	0.930788
XM_010314717.2	0	0.166871	0.225722	0.170382	-0.299666
NM_001247918.2	0	0.304348	0.136801	-0.465043	0.268317
XM_004233249.3	0	-0.0165988	0.101872	-0.784797	0.169925
XM_004249333.3	0	-0.0117546	-0.113685	0.631824	-0.0323824
XM_004229108.2	0	-0.214035	-0.387911	-0.120451	-0.980669
NM_001328351.1	0	-0.174392	-0.00985841	-0.655429	-0.134112
NM_001247226.2	0	0.236667	0.247918	-0.662907	0.336271
XM_004241886.3	0	-0.172695	0.0207783	-0.402809	0.0501429
XM_004252871.3	0	0.58352	0.503914	0.243268	0.888287
XM_004251575.3	0	0.320439	0.555542	-0.360767	0.710426
XM_004230506.3	0	-0.0610091	-0.370035	-2.20028	-0.759711
XM_004230817.3	0	0.235884	0.374697	-0.250278	0.570111
XM_004242922.3	0	0.125776	-0.153526	0.337346	-0.419147
NM_001309899.1	0	-0.196542	-0.0358365	-0.613171	0.317932
XM_010327587.2	0	-0.0974023	0.0219026	-0.334056	-0.244456
XM_004246556.3	0	-0.158819	-0.312484	-0.0563749	-0.238418
NM_001320088.1	0	-0.196455	-0.451294	-0.197453	-0.454392
XM_010318127.2	0	-0.150455	-0.109464	-0.0883779	-0.297739
NM_001308289.1	0	0.373238	0.97934	-0.138604	1.1566
XM_004249883.3	0	0.531603	0.192798	-0.340489	0.318533
XM_004246193.2	0	-0.420003	-0.540521	-0.314425	-0.67538
XM_010319094.2	0	0.0040189	-0.142411	-0.186534	-0.324774
XM_004248326.3	0	0.0713726	0.680346	-0.0222256	0.419058
NM_001247293.1	0	0.413634	0.457837	-0.0497684	0.945141
NM_001247473.2	0	-0.213696	-0.504946	-0.0694325	-0.898136
XM_004248313.3	0	0.383276	0.362511	0.405339	0.631707
NM_001247612.2	0	0.0617594	0.0693176	-1.1499	-0.101005
NM_001246894.2	0	0.381191	0.34075	1.39665	0.168007
XM_004232320.3	0	0.38608	0.400298	0.472281	0.290803
entrez_3950457	0	0.418646	0.547469	-0.180361	-0.260851
XM_004231493.3	0	0.0985122	-0.204918	0.605106	-0.511376
XM_004234999.3	0	0.114309	-0.0921919	0.592005	-0.135158
XM_004235671.3	0	0.141704	-0.0795145	0.0556117	-0.211337
NM_001247320.2	0	-2.44012	-2.44685	1.55183	-2.9099
XM_010320489.1	0	-0.373603	-0.69147	-0.480342	-0.599896
XM_004235813.3	0	-0.548605	-0.557435	-1.12222	-0.457552
XM_004240950.3	0	0.859439	0.54384	1.26712	0.432415
XM_004245886.3	0	0.598778	-0.0801602	0.477761	-0.495885
XM_004240401.3	0	-0.307058	-0.900606	-0.32873	-0.770831
NM_001329427.1	0	-0.149049	-0.151412	-0.523983	-0.154766
NM_001329468.1	0	-0.66029	-0.55954	-1.18536	-0.618542
NM_001329961.1	0	-0.255945	-0.256157	-0.68434	0.0494248
XM_010316511.2	0	-0.927352	-0.899552	-0.987077	-1.10644
XM_004244591.3	0	-0.177816	0.308273	-0.421174	-0.0226493
XM_004246626.3	0	0.110939	-0.128943	-0.202009	-0.209833
XM_004238126.3	0	-0.399881	-0.487285	-0.114406	-0.571544
XM_004252190.3	0	-0.11176	-0.101183	-0.680503	-0.583891
XM_010325316.2	0	-0.811205	-1.15782	-0.36674	-1.01185
XM_004234956.3	0	0.0153158	-0.550728	-0.0200115	-0.691093
NM_001279343.1	0	-0.35512	-0.907585	2.03856	0.416425
XM_004231453.3	0	-0.134909	0.169965	-0.536178	-0.163112
XM_010321076.2	0	-0.156273	-0.0341096	-1.00972	-0.459342
XM_004229178.3	0	0.0326407	-0.00809646	0.198799	-0.024427
XM_004239639.3	0	-2.16259	-2.25548	-1.55689	-3.23676
XM_004228338.3	0	0.11796	-0.105122	0.18768	0.177878
XM_004234076.3	0	-0.321569	-0.33488	-0.0421215	-0.19542
XM_004242838.2	0	-0.535801	-0.795085	-0.42563	-0.854668
XM_010318286.2	0	-0.0150122	-0.106971	-0.645409	0.207926
XM_004235819.3	0	-0.240844	-0.337177	-0.54922	-0.0128401
XM_004247586.3	0	-0.919119	-1.58857	-0.422741	-2.17841
XM_004252273.3	0	-0.156413	-0.379809	0.201556	-0.622459
NM_001321450.1	0	-0.484742	-0.335187	-0.181594	-0.281202
NM_001331165.1	0	-0.145272	0.162076	0.356149	0.357134
NM_001329960.1	0	-0.172948	-0.233765	-0.776938	-0.474542
XM_004249024.3	0	0.122478	0.145969	-0.869759	0.0361427
XM_004229897.3	0	0.0132902	-0.00108297	-0.735042	-0.890921
NM_001247168.2	0	-0.390625	-0.687093	-0.892337	-2.23248
XM_004230026.3	0	0.164937	-0.290692	0.5576	-0.296228
XM_004242776.3	0	-0.0831213	-0.194298	-0.628343	-0.520471
NM_001247412.2	0	-0.0532583	-0.0859145	-0.21059	-0.418298
XM_004235264.3	0	0.0154801	-0.175478	0.0952342	-0.456155
XM_004238124.3	0	0.119425	-0.014368	0.254959	-0.154176
XM_004248743.3	0	-0.226382	-0.688942	0.74365	-0.757697
XM_004229779.3	0	0.306735	-0.282336	0.146684	0.0208699
XM_004233520.3	0	0.0790909	0.167059	0.526447	0.200766
XM_004248256.3	0	-0.230734	-0.187108	-0.701711	-0.160294
XM_004244033.3	0	0.113293	0.065948	-0.0463905	0.103677
XM_004244758.3	0	0.0378757	0.184803	0.746862	0.425909
XM_004243506.2	0	0.162628	-0.933151	1.3694	-0.905276
XM_004248633.3	0	1.07499	0.636208	0.132565	0.225768
NM_001279043.2	0	-0.0615589	-0.393114	0.831497	-0.33019
XM_004251600.3	0	0.255789	0.0849097	-0.600257	0.0295763
XM_004230813.3	0	-0.650746	-0.449986	-1.343	-0.678255
XM_004239233.2	0	0.0557537	-0.222271	0.0837918	-0.503155
XM_004230874.3	0	0.208231	0.096959	0.173763	-0.0178624
XM_004243968.3	0	-0.308942	-0.33665	-0.617831	-0.767495
XM_004245235.3	0	-1.99142	-1.72124	-0.591939	-2.88004
XM_004231058.3	0	0.11291	0.033146	0.156796	0.210988
XM_004244079.3	0	0.122516	0.164042	-0.00717257	0.212029
NM_001320146.1	0	-0.313786	-1.28936	1.10413	-2.13431
XM_004239086.3	0	0.335832	0.760921	-0.79696	0.0307374
XM_004238251.3	0	-0.284425	-0.318436	-0.822104	-0.182561
XM_004252888.2	0	-0.650185	-0.912353	-0.601901	-0.988817
XM_004234517.3	0	-0.306157	-0.557565	0.0148591	-0.696481
XM_004237009.3	0	-0.104447	0.114881	-1.19957	0.157529
XM_004238923.3	0	-0.0133584	-0.264143	0.29162	0.106071
NM_001308296.2	0	-0.275353	-0.30084	-0.723177	-0.991528
XM_004236560.3	0	-0.476285	-0.453067	-0.802464	-0.601699
XM_004229787.3	0	-0.634759	-0.728233	-0.766127	-0.710864
XM_004235317.3	0	-0.529897	-0.591089	-0.824077	-0.433182
XM_004236933.2	0	-0.985612	-0.820017	-1.51866	-1.14457
XM_004251475.3	0	-2.32193	-2.70639	-2.13114	-3.38252
XM_004228668.3	0	0.4024	0.800867	-0.222671	0.791884
XM_010322778.2	0	0.125005	-0.568066	0.843801	-0.217941
XM_004232999.2	0	-0.803366	-0.760879	-0.491458	-0.55718
XM_004239826.3	0	-0.0219604	-0.728916	0.426078	-0.656074
XM_004241953.3	0	0.116451	0.0409576	0.204773	0.151593
XM_004243240.3	0	-0.857457	-1.0131	-1.39052	-1.41715
TCONS_00037508	0	-1.0767	-0.631549	-1.65341	-0.404495
XM_010317562.2	0	0.828674	0.563198	2.26323	0.296113
XM_004252161.3	0	0.296334	-0.119718	0.709393	-0.258074
XM_004238309.3	0	0.0856149	0.0253777	0.00186757	-0.140834
XM_004229645.3	0	-0.433483	-0.857981	0.155851	-1.02909
XM_004239987.3	0	-0.579641	-0.679157	0.015627	-0.49417
XM_004237657.2	0	-0.622784	-0.882193	-1.07765	-1.04678
XM_004245824.3	0	0.19946	-0.0159956	0.235672	-0.029112
NM_001247357.2	0	-0.158946	-0.515081	-0.139845	-0.611029
XM_004232615.3	0	0.327048	0.345287	0.255621	0.47229
TCONS_00034686	0	0.0962576	0.160899	-2.05814	0.0966083
XM_004249489.3	0	0.161629	-0.189086	0.927903	0.0037458
XM_004241324.2	0	0.0308034	0.243934	-0.39369	0.0350199
NM_001246841.1	0	0.777998	0.313648	-0.215341	-0.153088
XM_004249397.3	0	0.868639	1.04408	0.510175	2.01818
XM_004241910.3	0	-1.6188	-1.88831	-2.05009	-2.79799
XM_004246411.3	0	-0.54972	-0.552754	-1.28302	-0.473764
XM_004242886.3	0	0.321514	0.19805	-0.463889	0.453924
XM_004248008.3	0	0.0779529	-0.0826063	-0.519292	0.0525549
XM_004245512.3	0	-0.352872	-0.70481	0.804711	-0.791312
XM_004241380.3	0	-0.094154	-0.0324429	-0.656532	0.287361
NM_001246943.2	0	-0.53543	-1.46028	4.75324	-1.40276
XM_004245792.3	0	-0.434822	-0.899306	0.171687	-1.22839
XM_004228700.2	0	1.09568	0.677127	0.304171	0.469412
XM_004247417.3	0	0.0632668	0.224579	-0.273397	0.183373
XM_004241916.3	0	0.431354	0.6204	0.114327	1.06726
XM_010317553.2	0	0.250189	0.694203	-0.77991	0.957023
XM_004233439.3	0	-1.3974	-1.61522	-2.15531	-2.41144
XM_004235725.3	0	-0.182582	-0.364575	-0.345427	-0.456497
XM_004249103.3	0	0.550747	0.755316	-0.150971	0.52159
XM_004251117.3	0	0.123665	0.101039	-0.158782	0.136141
XM_004251746.3	0	0.367661	0.765434	0.128215	0.866776
XM_019211012.1	0	-0.325348	-0.250076	-0.646503	-0.962355
XM_010324921.2	0	-1.38151	-0.756395	-1.10838	-1.16855
XM_004244014.3	0	-0.386337	-0.296613	-0.774086	-0.178447
NM_001331174.1	0	-0.0744405	0.27937	-0.68462	0.572117
XM_004249642.3	0	-0.384965	-0.395419	-1.20891	-0.396419
XM_004228448.3	0	0.0875187	-0.0539949	0.384708	0.0801703
XM_004230278.3	0	-0.177283	0.330529	-1.55898	0.262781
NM_001247257.2	0	0.260149	-0.00228244	-0.045957	-0.0447802
NM_001319950.1	0	0.194616	0.302907	-0.258972	0.309825
NM_001346893.1	0	0.214354	0.0230202	0.307054	0.0836874
XM_004246234.3	0	0.370203	0.608117	0.480417	0.749847
NM_001247267.2	0	-0.0776113	0.340686	-1.04878	0.60337
XM_004239605.3	0	-0.465083	-0.589922	-0.465609	-0.511829
XM_004248671.3	0	0.273794	0.243205	0.267158	0.0366926
XM_004247347.2	0	-0.181628	-0.142164	0.14914	-0.151029
XM_004244165.3	0	0.203995	-0.331975	0.620687	-0.54806
XM_010324125.2	0	-0.200023	-0.378989	-0.709626	-0.428454
XM_019216180.1	0	-1.27581	-1.20588	2.71666	-2.64042
NM_001247548.1	0	0.460247	0.712741	-0.265519	0.659937
NM_001320533.1	0	-0.453548	-0.558754	-0.543088	-0.363825
XM_004239780.3	0	-0.111804	-0.185293	-0.0479874	-0.277939
XM_004246607.3	0	-0.115111	0.234895	-0.624578	0.590684
XM_004234150.3	0	0.166459	0.324258	0.204449	0.385392
XM_004238275.3	0	0.275959	0.373438	-0.423098	0.492627
XM_004247129.3	0	0.00782882	-0.295839	-0.552401	-0.415612
NM_001247094.1	0	0.0344371	0.0368657	-0.113914	-0.0594204
XM_004251272.3	0	-0.864537	-0.515641	-0.168991	-0.231526
XM_004231733.3	0	0.254832	0.411919	0.364167	0.200817
XM_004241451.3	0	-0.089765	-0.0879302	-0.368635	-0.165356
XM_004251601.3	0	1.03007	0.810665	0.223843	1.19775
XM_004231725.2	0	0.0264269	0.0135591	-0.00634575	-0.134858
XM_004250716.3	0	-0.190917	-0.177604	0.119034	-0.385945
XM_004241499.3	0	-0.755344	-0.895999	-0.154248	-0.944748
XM_004232552.3	0	-0.275665	-0.397772	-1.43031	-0.723822
XM_004246273.3	0	0.108248	0.0143648	0.610969	0.087927
NM_001247418.2	0	1.0546	0.949144	0.301605	0.987817
XM_004239632.3	0	0.375738	0.342243	-0.0951529	0.460919
XM_004245517.3	0	0.166688	-0.389382	0.5088	-0.469293
TCONS_00011755	0	1.0633	0.482945	0.69342	0.361348
XM_010327094.2	0	0.193103	0.292065	-0.29621	0.198998
XM_004247014.3	0	0.825025	0.843746	0.634464	1.38767
NM_001247683.1	0	-0.665621	-1.96643	-0.319229	-2.21521
XM_004237216.3	0	-0.74691	-0.846145	-1.21373	-1.52707
XM_010320412.2	0	1.51547	1.22904	0.736811	1.01826
XM_010313952.2	0	-0.803153	-0.299322	-1.32842	-0.720803
XM_004248201.3	0	0.122932	-0.209611	-0.00990479	-0.0468155
XM_004245873.3	0	-1.91915	-0.966472	-1.88941	-1.34449
XM_004249931.2	0	0.699933	0.485316	0.529903	-0.0438914
XM_004235301.2	0	-0.50929	-0.520099	-0.553874	-0.938664
XM_004240713.3	0	0.32154	0.221005	0.403536	0.119564
TCONS_00053248	0	0.0256718	-0.0103588	0.0433551	-0.374078
XM_004233171.3	0	0.127689	0.0131931	-0.317938	0.0378944
XM_004252950.3	0	-0.85652	-0.905332	-0.911918	-1.03232
XM_004245408.3	0	-0.884448	-1.12775	-1.66082	-1.75904
XM_010314155.2	0	0.118639	-0.0799976	0.141275	-0.225647
TCONS_00038201	0	0.395046	-0.101223	0.283249	0.0631799
XM_004248320.3	0	-0.627747	-0.420774	-0.433106	-0.291416
XM_004240368.3	0	-0.0263999	-0.553583	0.134305	-0.738268
XM_010324150.2	0	0.11093	-0.286361	0.828254	-0.602165
NM_001279035.1	0	1.03372	0.495168	1.64076	0.487938
TCONS_00003615	0	0.386011	0.310939	-0.0920151	0.800525
XM_010327146.2	0	-0.709764	-0.368256	1.80514	-1.08981
XM_004247563.3	0	-0.853064	-0.362738	-1.6598	-0.431402
XM_004247195.3	0	-0.146456	0.180111	-0.338698	0.374054
XM_004253002.3	0	-0.511634	-0.347157	-1.02114	-0.791942
XM_004239891.3	0	0.627616	0.441089	-0.0405859	-0.0106327
XM_004251507.3	0	0.36148	0.276734	0.625583	0.484922
XM_004239275.3	0	-0.516649	-0.501846	-0.124318	-0.953657
XM_004229629.3	0	-0.397417	-0.233854	-0.872541	-0.349369
XM_004233222.3	0	0.79478	0.571009	0.86788	0.383551
XM_004243318.3	0	-1.12814	0.0884103	-1.94714	-0.189561
XM_010317845.2	0	-0.221901	-0.170761	0.0177835	-0.403743
XM_004228347.3	0	-0.0322381	-0.388068	0.181186	-0.804308
XM_004244178.3	0	0.273018	0.519374	-0.346025	0.566715
NM_001247556.2	0	0.302072	0.273318	0.346486	0.375505
XM_010318867.2	0	0.093393	-0.169604	0.682234	-0.163404
XM_004247471.3	0	-0.39881	-0.877796	-0.967982	-2.03598
NM_001317728.1	0	-0.278797	-0.142666	-0.56506	-0.31469
XM_004230114.2	0	0.141377	0.644425	-0.654562	1.00286
XM_004250323.3	0	-0.586841	-0.991921	-0.225624	-0.894666
XM_004240659.3	0	0.257755	0.116875	0.451432	0.386546
TCONS_00026333	0	0.282061	0.212924	0.366411	0.416026
XM_004238885.3	0	0.361249	0.678542	0.13368	1.01782
XM_004239682.3	0	0.62019	0.453548	0.061285	0.174101
XM_010324594.2	0	0.180631	0.0379421	0.448146	0.483302
XM_004247307.3	0	0.0616896	0.286657	-0.209534	-0.05721
XM_004249117.3	0	-0.105161	-0.0143612	-0.184136	-0.160651
XM_004251602.3	0	0.644642	-1.25864	0.429994	-1.57665
XM_004252668.3	0	-2.91835	-2.22963	-2.00099	-2.62462
XM_004242514.3	0	0.597948	0.120374	-0.0882576	1.17989
XM_004241467.3	0	0.458293	0.801125	-0.202071	1.22865
XM_004229344.3	0	0.18769	0.211585	-0.121073	0.0783688
XM_004250948.3	0	0.451035	0.0974788	0.255123	-0.0503988
XM_004236208.3	0	0.729337	0.359402	1.71339	0.559306
XM_004249866.3	0	-0.969037	-1.80925	-1.35306	-1.80367
XM_004238604.3	0	-0.523948	-0.422369	-0.793709	-0.5688
NM_001313891.1	0	-1.67871	-1.84505	-0.762187	-2.24275
XM_004245705.3	0	-0.198843	-0.315657	-0.303541	-0.106593
XM_004251543.3	0	0.566746	0.132303	1.3547	-0.2876
XM_010324956.2	0	-0.480045	-0.628957	-0.409126	-0.778835
XM_004242881.3	0	0.27639	0.267622	-0.293641	0.0638871
XM_004229937.3	0	-0.455491	-0.11084	0.786918	-0.228332
XM_010321881.2	0	-0.0665237	0.249569	3.78338	-0.93775
XM_004241984.3	0	-0.512574	-0.224495	-1.26504	-0.159359
XM_004247356.3	0	-0.616725	-0.730643	-1.26841	-1.42723
XM_004247090.3	0	-0.039801	-0.0342526	0.128682	-0.366008
NM_001324483.1	0	0.145221	0.155172	-0.390487	0.283269
XM_004233372.3	0	0.00701165	-0.241428	-0.446437	-0.396679
XM_004231921.3	0	0.513568	-0.0584333	-0.226685	-0.257579
XM_004237826.3	0	-0.496117	-0.382516	-0.433713	-0.644974
XM_004253029.3	0	0.348397	0.441991	-0.19391	0.345867
TCONS_00019272	0	0.297848	-0.0121321	0.104079	-0.741672
TCONS_00033407	0	0.05123	-0.127711	1.05889	-0.0184405
XM_004234275.3	0	0.332688	0.559485	0.517592	0.854475
XM_004236033.3	0	-0.125238	-0.0921957	-0.658687	-0.212948
XM_004236685.3	0	-0.207646	-0.0935128	-0.755707	-0.362109
NM_001330119.1	0	0.416096	0.485023	0.154603	0.274687
NM_001320413.1	0	0.264951	0.103567	0.249244	-0.235368
NM_001308944.1	0	-0.171971	0.538877	-1.2657	-0.580125
XM_004235658.3	0	-0.402308	-0.586477	-0.170834	-0.715789
NM_001287377.1	0	0.12425	0.0359295	-0.349578	-0.212121
XM_004244409.3	0	0.0406588	0.0148816	-0.155669	0.104473
XM_004229371.3	0	0.113779	0.232389	-0.817917	-0.104473
XM_004250012.3	0	-1.44538	-0.926789	-1.93103	-0.876866
XM_004245788.3	0	-0.630205	-0.722061	-1.01016	-1.25488
XM_004238775.3	0	-0.75907	-1.00955	1.15707	-1.54365
TCONS_00053122	0	0.013717	-0.175662	-0.477302	-0.764177
XM_004248712.3	0	0.480372	0.439343	-0.659316	0.349474
XM_004232149.3	0	0.464226	0.917956	0.478735	1.74804
XM_004240439.3	0	-0.284341	-0.561463	-0.373477	-1.01184
XM_004251765.2	0	-0.149	-0.141577	0.277773	-0.0902241
XM_010316409.2	0	0.13767	0.0161852	0.485514	0.139888
XM_004228632.3	0	-1.48417	-0.801262	-1.30957	-0.718564
NM_001329413.1	0	0.334293	-3.07843	1.97914	-4.65653
XM_004232488.3	0	0.712587	0.834984	1.69507	0.83304
XM_004241132.3	0	-0.140094	-0.540902	-0.49508	-1.02674
XM_004235539.3	0	0.177403	-0.0234289	0.294058	-0.00776743
XM_004235627.3	0	0.0513226	0.591275	-0.346162	0.518201
XM_004244895.3	0	-0.205211	0.253579	-0.18372	0.67562
NM_001247491.2	0	0.441894	0.320089	-0.612484	0.525558
XM_004241687.3	0	0.425215	0.765643	-0.266921	0.808376
NM_001329737.1	0	-0.112397	0.0341375	-0.0385294	0.927161
XM_004243707.3	0	-0.350845	-0.557717	0.0223206	-0.599865
XM_004243920.2	0	-0.138117	0.331468	-1.08552	0.0217195
XM_004246661.3	0	-0.0684982	-0.209223	0.0207176	-0.778192
XM_004248590.3	0	-0.253898	-1.77819	2.61416	-1.32336
XM_004243957.2	0	-0.48207	-1.07766	0.358786	-1.06603
XM_004239798.3	0	-0.268708	-0.271925	-0.567223	-0.484524
XM_004246921.3	0	-1.70548	-1.28143	-0.954517	-1.48942
XM_004235222.3	0	-0.185406	-0.0976272	-0.388749	-0.192674
NM_001320275.1	0	0.534576	0.638811	-0.573486	0.70417
XM_004230183.3	0	0.189142	-0.320385	0.503977	0.389865
NM_001247425.2	0	0.0239177	0.0536154	-0.624774	-0.149509
XM_004248332.3	0	0.433433	0.276074	0.238626	0.522719
XM_010323013.2	0	-0.354601	-0.318114	-0.647719	-0.856111
NM_001247855.2	0	-1.29747	-1.32772	-0.311745	-1.13495
NM_001247670.2	0	0.406429	0.525862	-0.663913	0.631761
NM_001308331.1	0	0.522411	0.631628	0.410481	0.778228
NM_001322024.1	0	0.128408	0.194093	-0.664069	0.107624
XM_004239879.3	0	-0.0949738	-0.000414092	-0.126491	-0.533416
XM_004229724.3	0	0.117166	-0.400604	0.245592	-0.311244
XM_004238843.2	0	0.192801	0.120841	0.225617	0.342553
NM_001324470.1	0	-0.125361	-0.270908	0.125271	-0.179852
XM_004240488.3	0	-1.06871	-1.03129	-0.289322	-2.32505
XM_004230129.3	0	-0.478834	-0.439697	-0.650534	-0.290939
XM_004238327.3	0	0.231772	0.0644104	0.504565	0.0693698
XM_004245716.3	0	0.232634	-0.239931	-0.456238	-1.27146
XM_004231798.2	0	0.0202472	-0.0328282	-0.0948026	-0.213301
XM_004231749.3	0	0.175741	0.0793601	-0.123338	-0.0813363
XM_004242844.3	0	-0.511899	-0.62293	-0.18665	-0.549186
NM_001324492.1	0	-0.0363546	0.169183	-0.498089	-0.163365
XM_004235995.2	0	-0.242964	-0.0640354	-0.0588067	-0.0104771
XM_004232211.3	0	-0.328841	-0.361764	0.0824505	-0.184102
NM_001247178.2	0	-0.0469919	0.17104	-0.54942	-0.159087
NM_001247868.2	0	-0.151398	-1.53817	-0.765032	-2.1074
TCONS_00010541	0	0.0123085	-0.000628671	0.206926	-0.265131
XM_004233026.3	0	0.256769	0.219995	0.205528	0.241427
XM_004232313.3	0	-0.996857	-1.01074	-2.73914	-1.5375
XM_004249583.3	0	-0.194806	-0.572213	0.416506	-1.11989
XM_004230612.3	0	-0.596665	-0.577422	-1.47405	-1.19391
NM_001247906.1	0	-2.10008	-1.14725	-3.70044	-1.97005
NM_001322399.1	0	0.372189	-0.0940631	0.734777	-0.552625
XM_004231489.3	0	-0.215919	-0.689226	-0.429418	-1.17425
NM_001307953.1	0	-0.0700737	-0.0453218	0.210164	0.0528958
XM_004241357.3	0	0.0732636	-0.305028	0.424741	-0.365309
XM_004248113.2	0	-0.105232	0.334172	1.90042	0.255223
XM_004230553.3	0	0.730973	0.953564	0.291496	1.50338
XM_004243991.3	0	0.0710811	-0.0676859	0.00609398	-0.664282
XM_010313996.2	0	0.79226	0.738481	1.87165	0.904093
XM_004235197.3	0	0.60961	0.597826	0.223957	0.541042
XM_010324852.2	0	0.177583	-0.211061	-0.160031	-0.521391
XM_010324946.2	0	0.388858	-0.000843928	0.227986	-0.128986
NM_001247296.2	0	0.326183	0.941669	3.68296	1.13503
NM_001247284.2	0	-0.162638	0.763597	1.77165	0.119982
TCONS_00053436	0	-0.108637	-0.00570779	-0.169503	-0.537541
NM_001247763.2	0	-0.38399	-0.946131	-1.18633	-1.91913
XM_004247846.3	0	1.69683	1.10482	2.478	1.42049
XM_010325545.2	0	0.0193174	-0.203284	-0.0588937	-0.255823
XM_019211489.1	0	-0.663476	-0.415813	-1.11961	-0.332802
XM_004231819.3	0	0.0961334	0.0048565	0.249897	0.115591
XM_010317635.2	0	-1.05368	-1.57631	-1.46872	-1.41977
XM_004239126.3	0	0.454377	0.71274	-0.201083	0.55384
XM_004239170.3	0	0.333155	0.507203	-0.366844	0.427378
NM_001247564.2	0	0.324976	0.33677	0.136	0.297652
TCONS_00053224	0	0.124081	0.224239	-0.226888	-0.728437
XM_004248024.3	0	-1.1339	-1.1237	0.672255	-1.14277
XM_004249906.3	0	-0.129953	0.0345735	-0.69991	0.0231408
XM_004236350.3	0	0.111016	0.293781	-0.262907	0.451018
XM_004247799.3	0	-0.366397	-0.713101	-0.548174	-1.04288
XM_004238268.3	0	-0.360382	-0.253486	-0.981597	-0.347323
NM_001247789.2	0	0.546983	1.08889	1.56861	0.615449
XM_004235621.3	0	-0.0340538	-0.0713908	-0.643763	0.178303
NM_001319178.1	0	-2.88898	-3.05102	-2.59159	-3.58134
XM_010328455.1	0	-0.023466	-0.0107168	0.13525	-0.0875963
XM_010321410.2	0	-0.246499	-0.530942	-0.453379	-1.23362
XM_004250660.3	0	0.159867	-0.159331	0.17494	-0.37774
XM_004232602.3	0	0.0345407	-0.175377	0.039766	-0.0537468
NM_001247582.2	0	-0.104524	0.170568	-0.649902	0.581598
XM_004248514.3	0	-0.190838	-0.116139	-0.523213	-0.713481
NM_001345837.1	0	0.563048	0.147381	0.890573	-0.994858
TCONS_00028981	0	-0.167189	0.659264	-1.13146	-0.0122949
XM_004233112.3	0	-0.476093	-0.588188	-0.252378	-0.875973
XM_004235837.2	0	0.112614	-0.3456	0.600708	-0.332822
XM_004242883.3	0	0.368172	0.132786	0.74904	-0.0747815
XM_004241275.3	0	0.512572	0.40787	0.501222	0.597026
XM_004245029.3	0	-0.265533	-0.369844	-0.472103	-0.533698
XM_004251005.3	0	-0.273799	-0.321175	-0.626583	-1.04085
XM_004237884.3	0	-0.560914	-0.22891	3.31636	-1.31076
XM_004245157.3	0	0.38007	0.220112	-0.583454	0.458255
XM_010319092.2	0	0.146667	0.452653	-0.911967	0.26156
XM_004233956.3	0	-0.00129525	-0.141826	0.0947807	-0.458111
XM_004249589.3	0	0.413148	0.619502	0.341048	0.68109
XM_004237910.3	0	-0.744976	-0.494176	0.0838769	-0.776436
XM_004250092.3	0	-0.575917	-0.109477	-0.55355	-0.569812
NM_001309174.1	0	-0.655574	-0.421978	-1.9184	-1.49359
XM_004248118.3	0	-0.792338	-1.04886	1.00227	-1.62245
XM_010327576.2	0	-0.371256	-0.655731	-0.0350611	-0.635074
XM_004230274.3	0	0.0998825	-0.214428	0.0116608	-0.711321
XM_004232510.3	0	-0.305799	-0.332326	-0.408903	-0.479148
XM_004243922.3	0	-0.157608	-0.243891	-0.208606	-0.234159
XM_004245796.3	0	-0.683336	-0.2752	-0.296374	-0.27941
XM_004236087.3	0	-0.785793	-0.996745	-0.197339	-1.1884
XM_004251796.3	0	-0.523603	-0.190412	-0.723988	-0.363812
XM_004244270.3	0	0.329046	0.873678	-1.10324	1.03715
XM_004235714.3	0	0.093232	0.0295472	-0.237249	-0.116113
XM_004250382.3	0	0.0946749	0.271545	-0.80959	0.560198
XM_004252493.3	0	0.646399	0.845452	-0.910027	0.389201
NM_001345938.1	0	-0.0625856	-0.104151	-0.0330706	-0.450712
XM_004235502.3	0	0.194933	0.707752	-0.0683298	1.22389
XM_004245536.3	0	-0.121452	-0.0344356	-0.2859	-0.227017
XM_004240689.3	0	0.773452	0.635885	1.15013	0.577225
XM_004249222.3	0	-0.495689	-0.44365	-1.03382	-0.891244
XM_004229669.3	0	-0.489717	-0.387544	-0.742294	-0.651952
XM_004233243.3	0	0.273245	-0.145842	-0.0462413	-0.574825
XM_004250066.2	0	-0.196119	-0.680393	-0.0893651	-0.429626
XM_004245901.3	0	0.109432	-0.193584	-0.0298797	-0.355671
NM_001308000.1	0	0.636552	0.662988	0.378309	0.699122
XM_004237850.3	0	-0.281504	-0.763254	0.0196229	-0.594985
XM_004251955.3	0	-0.667179	-0.791253	-1.30469	-1.10164
XM_004252267.2	0	-0.166385	0.578207	-0.838009	0.45214
XM_004244814.3	0	-1.02977	-1.02484	-1.89856	-1.23129
XM_004250879.3	0	0.162627	0.486243	-0.380998	0.880532
XM_004244527.3	0	-1.41526	-2.46417	-0.639753	-4.49979
XM_004242539.3	0	0.382955	0.40189	0.244439	0.506544
NM_001279216.1	0	0.617869	0.883319	0.240822	1.13449
XM_010327405.2	0	0.109323	0.240177	1.25734	0.636374
XM_004235247.3	0	-0.133473	0.116274	-0.676705	0.270697
XM_004230399.3	0	-0.417099	-0.191384	-1.22453	-0.275716
XM_004251484.3	0	-0.125611	-0.129952	-0.304868	-0.224012
NM_001247724.1	0	0.153989	0.315466	1.25069	0.498052
XM_004231805.3	0	0.455772	0.011443	1.35296	-0.209343
NM_001247159.2	0	-0.520045	-0.203768	-1.88311	-0.451361
XM_004243258.2	0	-0.563959	-0.822219	-0.883841	-0.591735
XM_004249526.3	0	-2.98041	-2.88239	-0.341391	-3.17481
XM_010326036.2	0	-0.0377255	-0.212123	-0.103594	-0.806358
XM_004252327.3	0	0.263736	0.354466	0.385013	0.391113
NM_001247726.2	0	-0.474116	-0.379621	-2.64219	-2.65611
XM_004242520.3	0	0.0544067	0.00376538	-0.128417	-0.275016
XM_010324113.1	0	-0.637011	-0.494906	0.374326	-0.306212
NM_001247857.2	0	-0.826647	-0.660449	-0.636418	-0.694923
XM_004246281.3	0	0.634618	0.499831	1.06698	0.716014
XM_004251694.3	0	0.258877	0.17153	-0.191407	-0.181032
XM_004252846.3	0	-0.43287	0.0355968	-0.908421	0.284015
XM_004232110.2	0	-0.208681	-0.0851252	-0.26513	-0.111602
TCONS_00018624	0	0.135232	-0.148985	0.0436914	-0.0586894
XM_004252991.2	0	-0.391662	-0.491595	-0.400761	-0.39929
XM_004240664.3	0	0.101946	0.188172	-0.107774	0.194235
XM_004233088.3	0	-0.236872	-0.77178	-0.311413	-0.73935
XM_004244849.3	0	0.519281	0.527831	0.484565	0.939415
XM_010314042.2	0	-1.81891	-1.92444	-2.99398	-3.21074
XM_004240000.3	0	-0.277154	-0.161781	-0.73913	-0.095737
XM_004244738.2	0	-0.3899	-0.110155	-0.80484	-0.422515
XM_004248766.3	0	-0.805957	-1.03122	-0.322152	-1.12183
NM_001310125.1	0	-2.18139	-2.89485	-1.78039	-3.12364
NM_001247099.2	0	-0.175427	0.0772356	-1.32518	-0.47413
XM_004235888.2	0	-0.428774	-0.271982	-0.465749	-0.220414
XM_010315450.2	0	0.467217	0.644762	0.211688	0.678912
XM_004251550.3	0	0.221046	0.271161	0.115891	0.32587
NM_001321616.1	0	0.210739	0.48122	-0.0654265	0.0595758
NM_001346863.1	0	-0.35107	-0.401778	-0.81405	-0.541834
XM_004239679.3	0	0.140847	-0.333141	-0.108609	-0.945802
XM_004229662.3	0	-0.448971	-0.314424	-0.879832	0.0114083
entrez_3950397	0	0.130111	0.25153	0.0483852	-0.225204
XM_004245900.3	0	0.746602	0.390432	1.31697	0.198228
XM_004248492.3	0	1.34327	1.7384	0.304191	1.87837
XM_004249591.3	0	0.259167	0.18828	0.405105	-0.161206
XM_004253276.3	0	0.068168	0.612838	-1.08941	0.490917
XM_004229559.3	0	-0.534725	-0.579455	-0.417291	-0.769459
NM_001247015.2	0	0.346007	0.144551	0.532748	0.569033
NM_001309860.1	0	-0.526366	-0.45794	-0.524745	-0.510877
XM_010321581.1	0	0.134121	0.410977	-0.0213299	0.303202
XM_010327330.1	0	-0.0534775	0.21946	-0.616281	-0.00881417
XM_004245042.3	0	-0.0101878	-0.0766746	-0.698749	0.0949412
XM_010313753.2	0	-0.0889598	-0.0209288	-0.02437	-0.307993
XM_010314031.2	0	0.835977	0.88584	0.335952	1.61734
XM_004245999.3	0	-0.944582	-1.00045	-0.652981	-1.02968
XM_010315024.2	0	-0.747856	-1.16024	-3.04943	-2.39923
XM_004229266.3	0	-0.0429248	-0.273886	0.64354	-0.566982
NM_001307991.1	0	0.0845593	-0.428826	0.131982	-0.909268
XM_004242905.3	0	-0.0427394	-0.171199	0.49914	-0.0322825
XM_004234439.3	0	-0.248906	-0.195467	-1.04258	-0.0594986
NM_001346184.1	0	1.11354	0.917338	1.81824	-0.0152861
XM_004230446.3	0	0.498596	0.408269	-0.840707	0.220186
XM_010324561.2	0	0.248848	-0.0293642	1.17534	-0.0279743
XM_004237989.3	0	0.061798	-0.0438122	-0.53628	-0.123715
NM_001309247.1	0	0.550701	0.539801	-0.585531	-0.344024
XM_004235663.3	0	-0.143062	-0.434188	0.127027	-0.662738
XM_004247041.3	0	-0.353725	-0.385169	2.06276	-0.337538
NM_001309379.1	0	-0.304681	-0.625696	-0.0882026	-0.782818
XM_004247121.3	0	-0.0514723	-0.19219	-0.150637	-0.0752719
XM_004232476.3	0	-0.467857	-0.309001	-0.168473	-0.269747
XM_010325990.1	0	0.317631	0.0136276	0.727257	-0.0836171
XM_004249302.2	0	-0.421374	-0.298523	0.000456983	0.155609
XM_010320241.2	0	-0.924514	-1.67602	-0.710015	-2.08062
XM_004243225.3	0	-0.421537	-0.856537	-0.533366	-0.946748
XM_004233072.3	0	-0.404242	-0.492633	-0.448854	-0.452295
XM_004229234.3	0	0.398162	0.607611	2.1528	0.499169
XM_010320149.1	0	-0.238553	-0.451608	-0.149994	-0.213108
NM_001247165.2	0	-0.481127	-0.737271	0.945495	-0.794924
XM_004229758.3	0	-0.364011	-0.634022	-0.683214	-0.712578
NM_001247816.2	0	0.40203	0.124002	0.57784	0.00183228
XM_004246311.3	0	-1.05501	-1.20951	0.778622	-1.3647
XM_004235930.2	0	-0.320435	-0.228151	-0.772886	-0.447898
NM_001320894.1	0	-2.02669	-0.429595	-2.55606	-1.02575
NM_001319951.1	0	0.281582	0.358578	-0.0658772	0.346329
XM_004249126.3	0	-0.116379	-0.0161946	-0.187691	-0.153256
NM_001324356.1	0	-0.262206	-1.6586	-0.462282	-1.4588
XM_010318144.2	0	0.200563	0.449375	-0.191429	0.894518
XM_004234965.2	0	-0.0578095	0.0745188	-0.851503	0.134925
XM_004236875.3	0	-1.1243	-0.896676	-0.200068	-2.63822
XM_004228963.3	0	-0.621595	-0.905912	-2.15914	-1.54363
TCONS_00035749	0	0.187965	-0.139443	0.49466	0.171463
TCONS_00033884	0	-0.146421	-0.111826	-0.621559	-0.18764
XM_004244588.3	0	-1.71746	-1.41188	-1.27645	-1.1277
XM_010326653.2	0	-0.00858542	0.126186	-0.281943	0.272221
XM_004241881.3	0	-0.0775139	-0.18473	-0.289764	-0.146048
XM_004234156.3	0	0.0812525	0.0631938	0.317522	-0.252377
XM_004230583.3	0	-1.76197	-2.22928	-2.54363	-4.26447
XM_004234323.3	0	0.369226	0.306873	0.0393341	0.100293
XM_004229579.3	0	0.0649584	-0.0856635	-1.09655	-0.390924
XM_004245972.3	0	0.422167	0.659327	-0.43666	0.757047
XM_010320839.2	0	0.193983	0.660685	-0.771436	-0.0564904
NM_001247169.1	0	1.42707	1.52834	-0.141352	1.3471
XM_004244504.3	0	-0.573361	-0.801195	-0.843206	-1.33786
XM_004232126.3	0	-0.880583	-0.434126	-1.29949	-1.00701
XM_004236986.3	0	0.0986804	0.0288572	-0.13508	-0.323561
XM_004234635.3	0	-0.891087	-1.55427	-1.25248	-2.43469
XM_004250365.3	0	0.355728	0.368993	-0.127146	0.556655
XM_004250830.3	0	-0.128487	-0.127721	-0.375313	-0.137457
XM_004247437.2	0	-0.0105589	0.18535	-0.648041	0.220287
XM_004245969.3	0	-0.5352	-0.28704	-1.36682	-0.491802
NM_001346841.1	0	0.326554	0.0745621	1.67316	0.808725
XM_004241710.2	0	0.097832	-0.279673	-0.0136549	-0.411839
XM_004249820.2	0	-0.807765	-0.588131	0.216653	-1.26966
NM_001246871.2	0	0.214861	0.416856	0.0685326	0.786072
XM_004250296.3	0	0.1362	0.0976393	-1.7224	0.102024
XM_004232714.3	0	-0.388091	0.430998	-0.896785	0.440214
XM_004246897.3	0	-0.320929	-0.178331	-0.502324	-0.157451
XM_004229473.3	0	0.36121	0.335141	-0.0684372	0.264603
XM_004230854.3	0	0.126081	0.125	-0.0727482	0.640373
XM_004238081.3	0	-0.121401	-0.526984	1.34823	-0.134278
NM_001247913.3	0	1.49338	1.57065	0.883175	2.2976
NM_001329210.1	0	0.0535208	-0.0247597	0.343854	-0.17149
NM_001329211.1	0	0.0535208	-0.0247597	0.343854	-0.17149
XM_004247716.3	0	0.679637	0.690515	-0.987293	-0.804875
XM_010322633.2	0	0.767384	-0.663438	1.25063	-1.10722
XM_004230301.3	0	-0.131481	-0.0870635	-1.14163	-0.318323
XM_004230925.3	0	0.00638519	-0.133764	-0.657131	-0.754932
XM_004249545.3	0	-1.03867	-0.788927	-2.01885	-1.39971
NM_001247374.2	0	1.69035	1.59237	0.341386	1.65238
NM_001320196.1	0	-0.150842	0.0993456	-0.93589	0.130273
TCONS_00006668	0	0.515713	0.867109	-0.192577	1.43219
XM_004241977.3	0	-0.176237	-0.333861	-0.649363	-0.780803
XM_004237845.3	0	0.235084	-0.184003	0.437175	-0.319372
XM_004232703.2	0	0.221542	-0.290962	0.19725	-1.03786
XM_004235626.3	0	0.389332	0.679649	-0.177116	0.56458
XM_004241751.3	0	0.265535	-0.0403696	0.231829	-0.189244
XM_004244983.3	0	-0.229482	-0.0786251	-0.722025	-0.231719
XM_004244739.3	0	0.329016	0.0682192	0.858318	0.2108
NM_001247348.2	0	-0.49976	-0.795538	-0.290434	-0.971894
XM_010321716.2	0	-0.660737	-0.545376	-0.600454	-0.4431
TCONS_00049535	0	-0.669775	-0.860628	-0.951106	-0.849815
XM_004235915.3	0	0.888107	0.662587	0.426832	0.943024
NM_001247127.2	0	0.603605	0.915917	-0.393561	0.820944
TCONS_00024538	0	0.319867	0.124093	0.694772	-0.0175926
XM_004245567.3	0	-0.0300118	-0.416076	-0.14211	-0.625899
XM_004232912.2	0	-0.408343	-0.164573	-0.819569	-0.165916
XM_004249291.3	0	-0.525331	-0.457605	-0.745138	-0.434098
XM_004245030.3	0	0.305334	-0.180908	0.199881	-0.465801
XM_004249468.3	0	-0.333429	0.00932548	-0.69341	0.307559
NM_001247130.1	0	0.640444	0.868675	-0.0406488	0.925128
XM_004249348.3	0	-0.208928	-0.244046	0.196781	-0.328667
XM_010328099.1	0	-0.546804	-0.252362	2.43652	-0.869434
XM_019214209.1	0	0.209427	0.812837	-0.406413	1.07023
XM_004237891.3	0	-0.789896	-0.670201	-0.915881	-0.49247
XM_004240373.3	0	0.0679456	-0.120441	0.254059	-0.38447
XM_004247367.3	0	-0.126757	-0.413433	-0.556946	-0.797696
XM_004229412.3	0	-0.133632	-0.20013	-0.453514	-0.445949
XM_004241495.3	0	-0.555968	-0.0019297	-1.73817	-0.474668
XM_004251110.3	0	-0.553489	-0.391052	-0.809888	-0.338292
XM_010321927.2	0	0.0175107	-0.116302	-0.412626	-0.499346
NM_001317983.1	0	-0.0725274	-0.128959	0.36886	-0.193473
XM_004245765.3	0	-0.394265	-0.321566	-1.19624	-0.00847436
XM_004245930.3	0	0.0496098	0.149876	-0.403971	0.461143
XM_004238820.3	0	0.376168	0.167023	0.313399	0.664541
XM_004230596.3	0	0.120468	0.168985	-0.167903	0.626012
XM_004229558.3	0	-0.20346	-0.109968	-0.875033	-0.626779
NM_001346437.1	0	-0.389871	-0.343731	-0.272203	-0.814019
NM_001247577.2	0	0.220039	0.45361	-0.501835	0.723639
XM_004230611.3	0	-0.155531	0.0555682	-1.66357	-0.240216
entrez_3950478	0	0.434456	0.604282	0.00290232	0.138406
NM_001247595.2	0	0.597101	0.642179	-0.232885	0.653155
NM_001328393.1	0	0.0905941	-0.0231969	0.347854	-0.193337
XM_004240794.3	0	0.0225952	0.222911	-0.283972	0.425898
XM_004240849.3	0	0.188035	0.259801	-0.555111	0.195035
NM_001252115.2	0	0.804201	0.371054	0.530888	-0.0271545
XM_004235026.3	0	-0.448407	-0.760523	-0.553414	-1.14373
NM_001247570.2	0	0.550499	0.0707937	1.52357	-0.0341322
XM_004252916.2	0	0.541889	0.0935952	1.12334	-0.328137
TCONS_00039974	0	0.0435835	0.0586019	-1.17065	0.338463
XM_004239057.3	0	-0.371454	-0.384725	-0.236154	-0.41877
XM_004239715.3	0	0.581229	-0.373801	1.45925	-0.811922
XM_004230172.3	0	0.240522	0.117665	0.855303	-0.0342138
XM_004236107.3	0	0.642045	0.946721	0.495126	1.13518
TCONS_00053444	0	0.00558855	0.0183847	0.203136	-0.352001
XM_004247517.3	0	-0.239879	-0.0660587	-0.19261	0.279147
XM_004230696.3	0	-0.953237	-1.05946	-1.77876	-1.82205
XM_004237939.3	0	0.774373	0.388084	1.25372	0.19879
XM_004241955.3	0	0.198608	0.199883	-0.261328	0.069053
XM_004230046.3	0	-0.405632	-0.423522	-0.782077	-0.224224
XM_019214364.1	0	0.405182	0.611559	-0.242584	0.701641
XM_004229166.3	0	0.038577	-0.229701	0.00219756	-0.535601
NM_001247897.1	0	0.321586	0.625211	0.15883	0.813313
XM_004241683.3	0	0.208032	-0.351017	-0.495588	-0.678023
NM_001320991.1	0	-0.90579	-0.530243	-0.441202	-2.52039
XM_004251761.2	0	-0.69827	-0.7913	-1.0676	-1.09138
XM_004242364.3	0	-1.57351	-1.25056	-1.68003	-1.30273
XM_004235271.3	0	0.374983	0.564484	-0.562357	0.522294
XM_004250129.3	0	-0.970658	-0.914628	-1.62521	-1.25878
TCONS_00036050	0	0.0092841	0.446674	-0.398304	0.984351
TCONS_00017983	0	-0.0506436	-0.502194	0.347345	-0.390006
XM_004248324.3	0	-0.134343	0.275165	-0.775997	-0.00614489
XM_010318000.2	0	-0.5282	0.115232	-3.54457	-2.022
NM_001247082.2	0	-0.40842	-0.455813	-0.754596	-0.966733
XM_004244125.3	0	-0.497384	-0.819833	-0.705893	-1.12589
XM_010323047.2	0	0.396825	0.505929	-0.532733	0.764622
XM_004251087.3	0	-0.28699	-0.637923	-0.733847	-0.587429
NM_001319651.1	0	0.0312263	-0.259488	-0.0782903	-0.367652
XM_004246022.3	0	-0.0866767	-0.295467	0.258174	-0.458445
XM_010322408.2	0	0.187693	0.1957	-0.814478	-0.165883
XM_004231774.3	0	-0.102434	0.113117	-0.465346	0.244958
XM_004246645.3	0	-0.590784	-1.00495	-0.824701	-1.26759
XM_004238601.2	0	0.728182	1.47161	-1.95519	1.19909
XM_004230480.3	0	-1.14624	-1.14953	-0.357312	-1.67402
XM_004240978.3	0	-0.423313	-0.479843	-1.03103	-0.640348
XM_004251935.3	0	0.280035	0.423316	-0.130926	0.401341
NM_001246997.2	0	0.241332	0.260924	0.213791	0.315165
XM_004231780.3	0	0.0829031	-0.149635	0.275138	-0.3043
XM_004239176.3	0	0.100131	0.140072	-0.677278	0.0998994
XM_010320192.2	0	0.12195	0.115096	-0.37814	-0.0966858
XM_004234641.3	0	0.00223155	-0.308406	0.193389	-0.344183
XM_004236243.2	0	-0.00422604	0.131352	-0.447504	0.374381
XM_004247555.2	0	-1.21925	-0.840961	-1.03291	-0.913019
XM_004230393.3	0	0.763546	0.694159	0.82891	0.881093
XM_004233150.3	0	0.465724	0.646529	-0.738956	0.491063
XM_010316211.1	0	0.266057	0.0128725	-0.242886	-0.0792187
XM_010325988.2	0	-0.0994645	-0.139771	0.0742496	0.15876
XM_004244401.3	0	-0.0775045	-0.0535285	0.0690486	0.179825
XM_004246623.3	0	0.238111	0.0506776	0.360187	-0.0319968
XM_004234005.3	0	0.203291	0.242579	0.162457	0.449999
NM_001329384.1	0	0.150456	0.284238	-0.404273	0.480539
NM_001247621.2	0	0.934571	0.957868	0.590687	1.02485
XM_004249049.3	0	-0.199438	-0.444126	-0.62368	-0.336483
XM_004229463.2	0	0.301401	0.215382	0.255689	0.716641
XM_004235350.3	0	-0.110262	-0.338508	-0.171956	-0.42071
NM_001310147.1	0	-0.0469892	-0.13015	-0.400698	-0.123057
NM_001310043.1	0	0.334333	0.133473	0.42078	0.213754
TCONS_00049025	0	-0.80099	0.262743	-3.15153	-3.72212
NM_001307958.1	0	0.2329	0.0944382	0.319273	-0.318803
XM_004253213.2	0	0.073938	-0.0298517	-0.260533	-0.137554
XM_004234139.3	0	-0.0851166	-0.149778	0.238829	-0.174158
XM_004249381.2	0	0.546366	0.288983	0.288983	0.243358
XM_004251655.3	0	0.118328	0.379706	-0.276532	0.148942
XM_004236723.3	0	-0.0559819	-0.457271	-1.39825	-0.713094
XM_004245586.3	0	0.146218	0.52106	-0.231795	0.611905
XM_004236013.2	0	-0.783755	-0.721562	-1.50012	-1.87062
XM_004253232.3	0	0.592644	0.360392	0.65299	0.641121
XM_019215601.1	0	0.268764	-0.0243413	1.07137	-0.23278
XM_004240841.3	0	-0.299967	-0.106161	-1.00378	-0.467533
XM_004241618.3	0	-3.62189	-4.01035	-3.6065	-4.79259
XM_019211052.1	0	-0.179146	-0.529508	-1.56595	-0.723348
NM_001246934.1	0	-0.0362223	0.0229916	-0.35815	0.0676637
XM_004244755.3	0	-0.111324	-0.359728	-0.218993	-0.499562
XM_010326806.2	0	0.277332	-0.246542	0.710661	-0.480092
XM_004245218.3	0	0.47718	0.542429	0.286451	0.751686
NM_001247498.2	0	-0.621411	-0.538366	-1.64373	-0.523767
XM_004232447.3	0	0.308938	1.00655	-0.960635	0.680091
XM_010325576.2	0	-0.103983	-0.0360789	0.602295	0.164608
XM_010317390.2	0	-0.68253	-2.04835	2.64661	-3.82312
XM_004236917.2	0	0.396323	0.390739	0.20527	0.23674
NM_001247891.2	0	-0.862704	-0.254	-2.68859	-0.149502
XM_004232138.3	0	-0.177032	-0.109644	-0.605875	-0.243519
XM_004241197.3	0	-1.13381	-2.0292	2.39437	-1.74205
XM_010319724.2	0	-0.328599	0.0649459	-0.913402	0.201524
XM_010314887.1	0	-0.738742	-0.799701	-0.883333	-0.994682
XM_004252510.3	0	-0.442186	-0.392381	0.0375658	-0.316167
XM_010322098.2	0	0.562452	0.502082	0.602788	0.683392
XM_004232706.3	0	-0.33475	-0.313758	-0.45183	-0.720714
XM_004229328.3	0	-0.367371	-0.491234	-0.472068	-0.728771
XM_010327232.2	0	-0.010715	-0.179488	-0.0261616	-0.485884
XM_004234908.3	0	0.145225	-0.0599533	0.422518	0.116904
XM_004248512.3	0	0.0683988	0.527101	-1.70855	-0.455679
XM_004230218.3	0	-1.14036	-0.559334	-2.25912	-0.60704
NM_001313930.1	0	0.801884	0.484007	0.0453975	0.691514
NM_001329638.1	0	-0.0888497	0.0721	-0.401925	-0.248071
XM_004241017.3	0	-0.5346	-0.0171858	-1.21815	0.0116818
XM_004242289.3	0	-0.286789	-0.244187	-0.472784	-0.516979
XM_004232445.3	0	0.171256	0.0897263	-0.965976	0.132696
NM_001320224.1	0	-0.289819	-0.310554	-1.04089	-0.09056
NM_001247424.2	0	0.776842	0.605407	-0.247497	0.368147
XM_004242620.3	0	0.24587	0.0721996	-0.40157	0.303273
NM_001247164.2	0	-0.456052	-0.00255616	-1.51031	-0.373006
NM_001278976.2	0	0.0325747	-0.0190237	0.21658	-0.150613
XM_004229797.3	0	0.252907	0.210261	0.291619	0.0688435
XM_004240065.3	0	-0.210052	-0.200331	-0.256304	-0.173283
XM_004237994.3	0	-0.595479	-0.769707	-0.633035	-0.760585
XM_004242305.3	0	0.116362	-0.395485	-0.0552445	-0.49502
NM_001247370.2	0	0.538873	0.242857	0.961768	0.348289
XM_004242899.3	0	-1.70159	-1.59111	-2.16342	-1.66463
XM_004238365.3	0	-0.000512321	-0.148791	-0.138041	-0.0120879
XM_004239178.3	0	0.337366	0.571841	-0.539335	0.619964
XM_004245476.3	0	-0.119348	0.208636	-0.249161	0.101652
XM_004229446.3	0	-0.249867	-0.393327	0.204262	-0.485068
XM_004240953.3	0	0.35909	0.261923	-0.366128	0.28757
XM_004230726.3	0	-0.185883	0.290765	-0.56282	0.592551
XM_004228581.3	0	0.0825763	0.135658	-0.190483	0.145905
XM_004232697.3	0	0.0621069	-0.154718	-0.0167983	-0.290163
XM_004234100.3	0	-0.326819	0.55484	-2.62668	-0.211044
XM_004234733.3	0	-1.28548	-1.15432	-1.2557	-1.48991
XM_004230208.3	0	-1.03734	-0.4575	-1.75	-0.687226
XM_004237016.3	0	0.577375	0.681261	0.465984	0.900824
XM_010316362.2	0	-0.22991	-0.573759	-0.423335	-0.782491
XM_004232638.3	0	-2.40591	-1.78793	-2.29371	-1.88983
NM_001247645.2	0	0.0529115	-0.0391326	-0.0581597	0.0338027
XM_004235525.3	0	0.657814	0.223318	1.0604	-0.0216715
NM_001247279.2	0	0.324518	0.555989	-0.490776	0.469341
XM_010324272.2	0	0.482682	-0.165555	2.2603	-0.258994
XM_004235798.3	0	-1.27596	-1.59852	-0.406758	-1.71636
XM_004234903.3	0	0.281984	0.132327	-0.300099	0.332323
XM_004241314.3	0	-0.142395	0.0625257	-0.777979	0.2278
XM_004243527.3	0	-0.710966	-0.736273	-1.86851	-1.46633
XM_004233368.2	0	-0.217888	-0.102737	-0.763584	-0.0446707
TCONS_00027397	0	0.175986	-0.106114	-0.0625102	0.126051
XM_004235655.3	0	-0.253997	-0.19138	-0.685699	-0.174524
NM_001302893.2	0	0.676963	0.543613	0.719231	0.879179
XM_004229660.3	0	-0.0324333	0.174178	-0.809051	0.527423
NM_001319223.1	0	-0.0659343	0.0314876	-0.248547	-0.0162692
XM_004231858.3	0	0.516738	0.504832	0.71132	0.820419
TCONS_00053565	0	-0.133123	-0.300545	-0.35628	-1.72613
XM_004242426.3	0	0.185479	0.0844337	0.410984	0.1485
XM_004242849.3	0	-0.0874792	-0.224788	0.112501	-0.169403
XM_004249273.2	0	-0.0891617	-0.491657	-0.21874	-0.297131
NM_001329055.1	0	-0.0324987	0.18028	-0.722753	0.207461
XM_004248745.3	0	-0.168455	-0.0644394	-0.395901	-0.144266
XM_004237485.3	0	-0.00550298	0.0571769	-0.116807	-0.0459724
XM_004235778.3	0	0.754597	0.503885	0.693459	0.248836
XM_004237414.3	0	0.968925	0.516194	0.0622179	-0.0112947
XM_004234147.3	0	-0.0535924	0.0843803	-0.184294	0.415953
XM_004231757.3	0	-0.0409265	-0.221607	0.465754	-0.408241
XM_004233234.3	0	-0.385814	-0.429962	-1.64789	-1.46534
XM_019213675.1	0	1.42938	0.863898	2.5047	0.805106
NM_001322505.1	0	0.471263	0.650621	-0.0564576	0.849541
XM_004232816.2	0	0.207991	0.00968343	0.137885	0.121806
XM_004234663.3	0	-1.80801	-1.60746	-3.08602	-2.92779
XM_004253418.3	0	-0.179312	-0.108229	-0.422674	-0.0768648
XM_004231040.3	0	0.368454	0.828514	-0.490163	1.37363
XM_004232853.3	0	1.26135	1.601	0.277166	0.807881
XM_004241646.2	0	0.38453	-0.0993666	0.650617	-0.133589
XM_004247775.3	0	0.730844	0.466381	-0.184281	0.553642
XM_004239600.3	0	0.267549	-0.104304	0.808897	-0.247681
XM_004249386.3	0	-0.439142	-0.750297	-0.471677	-0.850372
XM_004238142.3	0	-1.23565	-0.902577	-1.14009	-0.670703
NM_001247493.2	0	0.0738158	-0.00687755	-0.13142	0.121413
XM_004237784.3	0	0.0780859	0.153586	-0.363702	-0.0306769
XM_004237656.3	0	-1.14486	-1.16249	-0.609998	-1.81119
XM_004252958.3	0	-0.0958782	-0.0618258	-0.680135	-0.302633
TCONS_00020168	0	0.0521935	0.197858	0.341051	-0.238702
XM_004246216.3	0	-0.542228	-0.456261	-0.870815	-0.761415
XM_004229426.3	0	0.125156	0.0236254	-0.467227	-0.159344
XM_004230414.3	0	0.268714	0.285097	0.376617	0.402478
XM_004232541.2	0	0.0910398	-0.2528	0.382172	-0.37518
XM_004244582.3	0	-0.974535	-0.996561	-0.448712	-1.58073
XM_004232837.2	0	-1.01171	-1.31452	-1.15018	-1.41769
XM_010320985.2	0	0.276558	0.270406	-0.70363	-1.22142
XM_004235155.3	0	0.0938565	0.0506444	0.458417	0.101554
NM_001323003.1	0	0.296982	-0.0916741	-0.0109447	-0.241129
XM_004241571.3	0	-0.447507	-0.650139	-0.1552	-0.808886
XM_004249135.3	0	-0.288826	-0.409545	1.14419	-0.263354
XM_004236884.3	0	0.34952	0.408096	-0.0276959	0.816344
XM_004249316.3	0	-0.50884	-0.534842	-0.969171	-0.315816
XM_010324523.2	0	0.279277	0.831689	-1.3198	0.715825
NM_001279188.2	0	-0.0427216	-0.137424	-0.147717	-0.172425
XM_010324495.2	0	0.528915	0.202502	1.21001	0.0928596
XM_004245253.3	0	0.127972	0.0998911	-0.0353507	0.395918
XM_004243999.3	0	-0.113412	-0.276322	-0.853073	-0.370056
XM_010321120.2	0	-0.803292	-0.995738	2.48696	-1.19204
TCONS_00018950	0	-0.297981	-1.6062	0.650596	-1.481
NM_001328409.1	0	0.0875571	0.104299	-0.647734	0.202261
XM_004243460.3	0	-0.432959	-0.15141	-1.35367	-0.237927
TCONS_00017324	0	-0.0622607	-0.0952848	-0.746709	-0.284142
XM_004237519.3	0	-0.0250722	-0.180857	-0.560976	-0.503391
NM_001308372.1	0	0.394762	0.778165	-0.222928	1.50096
XM_004245219.3	0	-0.674224	-0.67337	-0.861816	-0.939224
XM_004246601.3	0	-0.79596	-0.296661	0.116403	-1.21892
TCONS_00050533	0	0.0655049	0.166884	-0.315109	-0.0107624
XM_004231452.3	0	-0.500979	0.0553228	-1.33055	0.330496
NM_001328612.1	0	-0.152869	-0.109045	-0.590884	0.0951058
NM_001247303.2	0	-0.27884	-0.108697	0.0364115	-0.141871
XM_004251666.3	0	-0.310868	-0.0796783	-0.985538	-0.0222417
NM_001293245.1	0	0.00671459	0.114586	0.583256	-0.186543
XM_010315063.2	0	0.122587	0.145659	0.143222	0.0192648
TCONS_00029167	0	-0.350228	-1.09754	-0.367158	-1.20836
XM_010320772.2	0	0.355124	0.088081	0.353438	-0.111171
XM_004236602.3	0	-0.00134844	-0.0462907	-0.0211805	0.139903
XM_004251493.2	0	0.365384	0.491577	0.0974848	0.615557
NM_001346830.1	0	0.125463	0.121254	-0.0829858	0.557644
[truncated: 21,484 more rows]
