# Supplementary material for: A nuclear-localized cysteine desulfhydrase plays a role in fruit ripening in tomato
Source: Hortic Res. 2020 Dec 14;7:211. doi: 10.1038/s41438-020-00439-1 (PMC7736880; doi:10.1038/s41438-020-00439-1)
Supplement: Supplementary file 4 — Supplementary data 2 The genes in profile 17 in Fig. 7B [file 41438_2020_439_MOESM4_ESM.xlsx]

## Sheet: profile17
id	CK_0d_log2	H2S_1d_log2	CK_1d_log2	H2S_3d_log2	CK_3d_log2	Description	KEGG_A_class	KEGG_B_class	Pathway	K_ID	GO Component	GO Function	GO Process
NM_001305993.1	0	0.452273	0.776598	0.143928	2.04849	protein NP24 precursor [Solanum lycopersicum]	-	-	-	-	-	-	-
NM_001247914.2	0	1.45887	1.55167	0.374479	2.05388	acid beta-fructofuranosidase precursor [Solanum lycopersicum]	Metabolism	Carbohydrate metabolism;Global and Overview	ko01100//Metabolic pathways;ko00500//Starch and sucrose metabolism;ko00052//Galactose metabolism	K01193	-	GO:0016798//hydrolase activity, acting on glycosyl bonds;GO:0015926//glucosidase activity;GO:0004553//hydrolase activity, hydrolyzing O-glycosyl compounds;GO:0003824//catalytic activity;GO:0090599//alpha-glucosidase activity;GO:0004558//alpha-1,4-glucosidase activity;GO:0016787//hydrolase activity	GO:0008152//metabolic process;GO:0044238//primary metabolic process
XM_004249570.2	0	0.82598	0.735087	0.3404	1.33991	PREDICTED: UDP-glycosyltransferase 73C3-like [Solanum lycopersicum]	-	-	-	-	-	-	-
NM_001309222.1	0	0.112768	0.404519	0.0177875	0.82671	1-aminocyclopropane-1-carboxylate oxidase homolog isoform 2 [Solanum lycopersicum]	-	-	-	-	-	GO:0016705//oxidoreductase activity, acting on paired donors, with incorporation or reduction of molecular oxygen;GO:0016491//oxidoreductase activity;GO:0003824//catalytic activity	GO:0044699//single-organism process;GO:0008152//metabolic process;GO:0044710//single-organism metabolic process
NM_001247222.2	0	0.92692	0.974316	0.0482182	1.81886	pectinesterase 1 precursor [Solanum lycopersicum]	Metabolism	Carbohydrate metabolism;Global and Overview	ko01100//Metabolic pathways;ko00500//Starch and sucrose metabolism;ko00040//Pentose and glucuronate interconversions	K01051	GO:0005622//intracellular;GO:0005773//vacuole;GO:0044446//intracellular organelle part;GO:0044464//cell part;GO:0005623//cell;GO:0030312//external encapsulating structure;GO:0071944//cell periphery;GO:0044444//cytoplasmic part;GO:0005737//cytoplasm;GO:0043227//membrane-bounded organelle;GO:0043229//intracellular organelle;GO:0044437//vacuolar part;GO:0044422//organelle part;GO:0043226//organelle;…	GO:0003824//catalytic activity;GO:0016788//hydrolase activity, acting on ester bonds;GO:0016787//hydrolase activity;GO:0052689//carboxylic ester hydrolase activity	GO:0016052//carbohydrate catabolic process;GO:0022414//reproductive process;GO:0045229//external encapsulating structure organization;GO:0065009//regulation of molecular function;GO:0008152//metabolic process;GO:1901575//organic substance catabolic process;GO:0009056//catabolic process;GO:0009057//macromolecule catabolic process;GO:0044238//primary metabolic process;GO:0005976//polysaccharide met…
NM_001247584.2	0	0.501932	0.357332	0.0345619	0.349396	transcription factor JERF1 [Solanum lycopersicum]	-	-	-	-	GO:0043231//intracellular membrane-bounded organelle;GO:0043226//organelle;GO:0005622//intracellular;GO:0044464//cell part;GO:0005623//cell;GO:0043229//intracellular organelle;GO:0043227//membrane-bounded organelle;GO:0044424//intracellular part	GO:0001071//nucleic acid binding transcription factor activity	GO:0010467//gene expression;GO:0006807//nitrogen compound metabolic process;GO:0097659//nucleic acid-templated transcription;GO:0009058//biosynthetic process;GO:0016070//RNA metabolic process;GO:0009059//macromolecule biosynthetic process;GO:1901360//organic cyclic compound metabolic process;GO:0018130//heterocycle biosynthetic process;GO:0071704//organic substance metabolic process;GO:0034645//c…
XM_010319353.2	0	0.974615	1.23553	0.174713	1.82498	phytoene synthase 1, chloroplastic [Solanum lycopersicum]	Metabolism	Global and Overview;Metabolism of terpenoids and polyketides	ko01100//Metabolic pathways;ko01110//Biosynthesis of secondary metabolites;ko00906//Carotenoid biosynthesis	K02291	GO:0044435//plastid part;GO:0005737//cytoplasm;GO:0043229//intracellular organelle;GO:0044444//cytoplasmic part;GO:0043231//intracellular membrane-bounded organelle;GO:0044464//cell part;GO:0009536//plastid;GO:0043227//membrane-bounded organelle;GO:0005623//cell;GO:0044424//intracellular part;GO:0005622//intracellular;GO:0044434//chloroplast part;GO:0044422//organelle part;GO:0009507//chloroplast…	GO:0003824//catalytic activity;GO:0004337//geranyltranstransferase activity;GO:0016765//transferase activity, transferring alkyl or aryl (other than methyl) groups;GO:0004659//prenyltransferase activity;GO:0016740//transferase activity	GO:0006721//terpenoid metabolic process;GO:0009987//cellular process;GO:0006720//isoprenoid metabolic process;GO:0044237//cellular metabolic process;GO:0044763//single-organism cellular process;GO:0044711//single-organism biosynthetic process;GO:0008610//lipid biosynthetic process;GO:0044710//single-organism metabolic process;GO:0071704//organic substance metabolic process;GO:0009058//biosyntheti…
TCONS_00008940	0	0.56378	1.03685	0.140896	1.81822	DUF1997 domain-containing protein [Cephalotus follicularis]	-	-	-	-	-	-	-
XM_004229380.3	0	0.677118	0.723672	0.200219	0.564917	PREDICTED: stem-specific protein TSJT1 [Solanum lycopersicum]	-	-	-	-	-	-	-
NM_001317793.1	0	0.425937	0.556628	0.0436383	1.02356	protein disulfide-isomerase like 2-1 precursor [Solanum lycopersicum]	Genetic Information Processing	Folding, sorting and degradation	ko04141//Protein processing in endoplasmic reticulum	K09584	-	-	-
XM_004234178.3	0	0.415198	0.141403	0.0794287	0.264558	Transport protein SEC31 [Theobroma cacao]	-	-	-	-	-	-	-
XM_004238992.3	0	0.326137	0.249349	0.0416761	0.0489441	PREDICTED: protein SPIRAL1-like 1 [Solanum lycopersicum]	-	-	-	-	-	-	-
XM_004228525.3	0	0.471985	0.589123	0.0665102	0.583893	cytochrome f [Solanum bulbocastanum]	Metabolism	Global and Overview;Energy metabolism	ko01100//Metabolic pathways;ko00195//Photosynthesis	K02634	GO:0005623//cell;GO:0009534//chloroplast thylakoid;GO:0044434//chloroplast part;GO:0043227//membrane-bounded organelle;GO:0031224//intrinsic component of membrane;GO:0044444//cytoplasmic part;GO:0043229//intracellular organelle;GO:0016021//integral component of membrane;GO:0044435//plastid part;GO:0044446//intracellular organelle part;GO:0043231//intracellular membrane-bounded organelle;GO:004442…	GO:0097159//organic cyclic compound binding;GO:0043167//ion binding;GO:0046906//tetrapyrrole binding;GO:0043169//cation binding;GO:1901363//heterocyclic compound binding;GO:0005488//binding	GO:0008152//metabolic process;GO:0044699//single-organism process;GO:0009987//cellular process;GO:0044237//cellular metabolic process;GO:0044710//single-organism metabolic process
XM_010313895.2	0	0.401802	0.341895	0.0968	0.36014	PREDICTED: V-type proton ATPase subunit d2 [Solanum tuberosum]	Cellular Processes;Metabolism	Transport and catabolism;Global and Overview;Energy metabolism	ko01100//Metabolic pathways;ko00190//Oxidative phosphorylation;ko04145//Phagosome	K02146	-	-	-
XM_004230148.3	0	0.618065	0.750512	0.109626	1.06912	PREDICTED: GDSL esterase/lipase At5g03980 isoform X1 [Solanum lycopersicum]	-	-	-	-	-	-	-
XM_004232160.3	0	0.66213	1.07991	0.0463018	1.75152	PREDICTED: uncharacterized protein LOC101248932 [Solanum lycopersicum]	-	-	-	-	-	-	-
XM_004230797.3	0	0.880631	1.02487	0.256371	1.21634	WCOR413-like plant cold acclimation protein [Solanum lycopersicum]	-	-	-	-	-	-	-
XM_004238722.3	0	0.466991	0.816273	0.157219	1.52097	PREDICTED: alpha-amylase 3, chloroplastic [Solanum lycopersicum]	-	-	-	-	-	-	-
XM_004238962.3	0	0.348216	0.246233	0.0456507	0.601848	PREDICTED: heat shock protein 90-5, chloroplastic [Solanum lycopersicum]	Genetic Information Processing;Organismal Systems	Folding, sorting and degradation;Environmental adaptation	ko04141//Protein processing in endoplasmic reticulum;ko04626//Plant-pathogen interaction	K09487	-	-	-
NM_001346455.1	0	0.653116	0.723802	0.0859357	0.801086	guanylate kinase [Solanum lycopersicum]	Metabolism	Nucleotide metabolism;Global and Overview	ko01100//Metabolic pathways;ko00230//Purine metabolism	K00942	-	-	-
entrez_3950391	0	0.415783	0.692713	0.0744563	0.724509	ATP synthase CF1 epsilon subunit [Solanum bulbocastanum]	Metabolism	Energy metabolism;Global and Overview	ko01100//Metabolic pathways;ko00190//Oxidative phosphorylation;ko00195//Photosynthesis	K02114	GO:0044464//cell part;GO:0043234//protein complex;GO:0044422//organelle part;GO:0005737//cytoplasm;GO:0044446//intracellular organelle part;GO:0044434//chloroplast part;GO:0009579//thylakoid;GO:0043226//organelle;GO:0009536//plastid;GO:0044444//cytoplasmic part;GO:0005622//intracellular;GO:0009507//chloroplast;GO:0031984//organelle subcompartment;GO:0044435//plastid part;GO:0043227//membrane-boun…	GO:0015077//monovalent inorganic cation transmembrane transporter activity;GO:0042626//ATPase activity, coupled to transmembrane movement of substances;GO:0043492//ATPase activity, coupled to movement of substances;GO:0022890//inorganic cation transmembrane transporter activity;GO:0005215//transporter activity;GO:0016787//hydrolase activity;GO:0016887//ATPase activity;GO:0016818//hydrolase activi…	GO:0042278//purine nucleoside metabolic process;GO:0046483//heterocycle metabolic process;GO:0006793//phosphorus metabolic process;GO:0042451//purine nucleoside biosynthetic process;GO:0044763//single-organism cellular process;GO:0006811//ion transport;GO:0015672//monovalent inorganic cation transport;GO:0046390//ribose phosphate biosynthetic process;GO:1901362//organic cyclic compound biosynthet…
NM_001309384.1	0	0.398388	0.60331	0.0555245	1.2605	cysteine proteinase 3 precursor [Solanum lycopersicum]	-	-	-	-	-	-	-
XM_004238019.3	0	0.954064	0.752372	0.158487	0.94771	PREDICTED: LOW QUALITY PROTEIN: serine carboxypeptidase-like 19 [Solanum pennellii]	-	-	-	-	-	-	-
XM_004230125.2	0	0.4244	0.522883	0.0549933	0.836072	PREDICTED: E3 ubiquitin-protein ligase ATL6 [Solanum lycopersicum]	-	-	-	-	-	-	-
XM_004240673.3	0	0.554607	0.533242	0.0457575	0.560071	PREDICTED: scarecrow-like protein 8 [Solanum lycopersicum]	-	-	-	-	-	-	GO:0044238//primary metabolic process;GO:1901362//organic cyclic compound biosynthetic process;GO:0010467//gene expression;GO:1901360//organic cyclic compound metabolic process;GO:0006139//nucleobase-containing compound metabolic process;GO:0044271//cellular nitrogen compound biosynthetic process;GO:0008152//metabolic process;GO:0009059//macromolecule biosynthetic process;GO:0009987//cellular pro…
XM_019213175.1	0	1.23651	1.17592	0.113528	1.31842	PREDICTED: protein NRT1/ PTR FAMILY 1.2-like isoform X2 [Solanum lycopersicum]	-	-	-	-	-	-	-
XM_010316296.2	0	0.686737	0.630139	0.249334	1.87367	PREDICTED: branched-chain-amino-acid aminotransferase 2, chloroplastic [Solanum lycopersicum]	Metabolism	Global and Overview;Metabolism of cofactors and vitamins;Amino acid metabolism	ko01100//Metabolic pathways;ko01110//Biosynthesis of secondary metabolites;ko01130//Biosynthesis of antibiotics;ko01230//Biosynthesis of amino acids;ko00270//Cysteine and methionine metabolism;ko00280//Valine, leucine and isoleucine degradation;ko01210//2-Oxocarboxylic acid metabolism;ko00770//Pantothenate and CoA biosynthesis;ko00290//Valine, leucine and isoleucine biosynthesis	K00826	-	-	-
XM_004248717.3	0	0.435678	0.510982	0.117569	0.840015	PREDICTED: ATP-dependent Clp protease proteolytic subunit-related protein 1, chloroplastic [Solanum lycopersicum]	-	-	-	-	-	-	-
entrez_3950480	0	0.389173	0.618251	0.100789	0.387843	NADH-plastoquinone oxidoreductase subunit J (chloroplast) [Solanum lycopersicum]	Metabolism	Energy metabolism;Global and Overview	ko01100//Metabolic pathways;ko00190//Oxidative phosphorylation	K05581	GO:0044434//chloroplast part;GO:0005737//cytoplasm;GO:0044446//intracellular organelle part;GO:0044464//cell part;GO:0044435//plastid part;GO:0009536//plastid;GO:0005623//cell;GO:0043226//organelle;GO:0043231//intracellular membrane-bounded organelle;GO:0009534//chloroplast thylakoid;GO:0031976//plastid thylakoid;GO:0044444//cytoplasmic part;GO:0031984//organelle subcompartment;GO:0009507//chloro…	GO:0003954//NADH dehydrogenase activity;GO:0048037//cofactor binding;GO:0016655//oxidoreductase activity, acting on NAD(P)H, quinone or similar compound as acceptor;GO:0050136//NADH dehydrogenase (quinone) activity;GO:0016491//oxidoreductase activity;GO:0016651//oxidoreductase activity, acting on NAD(P)H;GO:0003824//catalytic activity;GO:0005488//binding	GO:0044710//single-organism metabolic process;GO:0044237//cellular metabolic process;GO:0051179//localization;GO:0009987//cellular process;GO:0008152//metabolic process;GO:0006091//generation of precursor metabolites and energy;GO:0044699//single-organism process;GO:0051234//establishment of localization
XM_004248002.3	0	0.985085	0.899788	0.211477	0.928784	PREDICTED: ubiquitin-conjugating enzyme E2-23 kDa [Solanum lycopersicum]	Genetic Information Processing	Folding, sorting and degradation	ko04120//Ubiquitin mediated proteolysis	K10576	-	-	-
XM_019214141.1	0	0.690406	0.702499	0.236708	0.772275	agamous-like MADS-box protein AGL8 homolog [Solanum lycopersicum]	-	-	-	-	GO:0043227//membrane-bounded organelle;GO:0044464//cell part;GO:0005623//cell;GO:0043231//intracellular membrane-bounded organelle;GO:0005622//intracellular;GO:0044424//intracellular part;GO:0043226//organelle;GO:0043229//intracellular organelle	GO:0005515//protein binding;GO:0005488//binding;GO:0001071//nucleic acid binding transcription factor activity	GO:0032774//RNA biosynthetic process;GO:0044237//cellular metabolic process;GO:0044271//cellular nitrogen compound biosynthetic process;GO:0016070//RNA metabolic process;GO:0034641//cellular nitrogen compound metabolic process;GO:0097659//nucleic acid-templated transcription;GO:0044238//primary metabolic process;GO:1901362//organic cyclic compound biosynthetic process;GO:0044249//cellular biosynt…
XM_010316914.2	0	0.372093	0.178198	0.0808207	0.326863	PREDICTED: kynurenine formamidase isoform X2 [Solanum pennellii]	-	-	-	-	-	-	-
TCONS_00014978	0	1.05726	0.835207	0.284415	1.46424	PREDICTED: protein NRT1/ PTR FAMILY 1.2 [Solanum lycopersicum]	-	-	-	-	-	-	-
XM_004234947.3	0	0.759267	0.845854	0.271961	1.09649	PREDICTED: protein yippee-like At4g27740 [Solanum lycopersicum]	-	-	-	-	-	-	-
NM_001246909.2	0	0.246871	0.320322	0.0474998	0.695095	carotenoid cleavage dioxygenase 1B isoform 1 [Solanum lycopersicum]	-	-	-	-	-	-	-
XM_004239259.3	0	0.700108	0.685616	0.100072	0.930817	PREDICTED: nitrile-specifier protein 5 [Solanum lycopersicum]	-	-	-	-	-	-	-
XM_004235319.3	0	0.274089	0.220502	0.107785	0.453352	PREDICTED: UV-B-induced protein At3g17800, chloroplastic [Solanum lycopersicum]	-	-	-	-	-	-	-
NM_001251867.1	0	0.379245	0.403761	0.00660133	0.470246	alcohol dehydrogenase class III [Solanum lycopersicum]	Metabolism	Amino acid metabolism;Carbohydrate metabolism;Global and Overview;Lipid metabolism	ko01100//Metabolic pathways;ko01110//Biosynthesis of secondary metabolites;ko01130//Biosynthesis of antibiotics;ko01120//Microbial metabolism in diverse environments;ko01200//Carbon metabolism;ko00010//Glycolysis / Gluconeogenesis;ko00071//Fatty acid degradation;ko00350//Tyrosine metabolism;ko01220//Degradation of aromatic compounds	K00121	-	GO:0016616//oxidoreductase activity, acting on the CH-OH group of donors, NAD or NADP as acceptor;GO:0016614//oxidoreductase activity, acting on CH-OH group of donors;GO:0016491//oxidoreductase activity;GO:0005488//binding;GO:0043167//ion binding;GO:0046872//metal ion binding;GO:0043169//cation binding;GO:0046914//transition metal ion binding;GO:0003824//catalytic activity	GO:0034308//primary alcohol metabolic process;GO:0006066//alcohol metabolic process;GO:0006067//ethanol metabolic process;GO:0044281//small molecule metabolic process;GO:0044699//single-organism process;GO:0071704//organic substance metabolic process;GO:0044710//single-organism metabolic process;GO:1901615//organic hydroxy compound metabolic process;GO:0008152//metabolic process
NM_001247349.1	0	0.28523	0.284538	0.0149087	0.27761	14-3-3 protein 10 [Solanum lycopersicum]	-	-	-	-	GO:0044424//intracellular part;GO:0016020//membrane;GO:0043229//intracellular organelle;GO:0043227//membrane-bounded organelle;GO:0005623//cell;GO:0043226//organelle;GO:0043231//intracellular membrane-bounded organelle;GO:0009536//plastid;GO:0030054//cell junction;GO:0005911//cell-cell junction;GO:0044444//cytoplasmic part;GO:0044464//cell part;GO:0005622//intracellular;GO:0005737//cytoplasm	GO:0005515//protein binding;GO:0005488//binding	-
XM_004252871.3	0	0.58352	0.503914	0.243268	0.888287	PREDICTED: acetate/butyrate--CoA ligase AAE7, peroxisomal [Solanum lycopersicum]	-	-	-	-	-	-	-
XM_004248633.3	0	1.07499	0.636208	0.132565	0.225768	PREDICTED: protein TAPETUM DETERMINANT 1-like isoform X2 [Solanum lycopersicum]	-	-	-	-	-	-	-
XM_004241916.3	0	0.431354	0.6204	0.114327	1.06726	PREDICTED: mitochondrial carnitine/acylcarnitine carrier-like protein [Solanum lycopersicum]	-	-	-	-	-	-	-
XM_004251746.3	0	0.367661	0.765434	0.128215	0.866776	PREDICTED: protein STRUBBELIG-RECEPTOR FAMILY 3 isoform X1 [Solanum lycopersicum]	-	-	-	-	-	-	-
XM_004251601.3	0	1.03007	0.810665	0.223843	1.19775	PREDICTED: gamma-glutamyltranspeptidase 3 [Solanum lycopersicum]	Metabolism	Metabolism of other amino acids;Global and Overview;Lipid metabolism	ko01100//Metabolic pathways;ko00480//Glutathione metabolism;ko00460//Cyanoamino acid metabolism;ko00590//Arachidonic acid metabolism;ko00430//Taurine and hypotaurine metabolism	K18592	-	-	-
NM_001247418.2	0	1.0546	0.949144	0.301605	0.987817	copper chaperone [Solanum lycopersicum]	-	-	-	-	-	-	-
XM_004238885.3	0	0.361249	0.678542	0.13368	1.01782	PREDICTED: uncharacterized protein LOC101255885 [Solanum lycopersicum]	-	-	-	-	-	-	-
XM_004239682.3	0	0.62019	0.453548	0.061285	0.174101	PREDICTED: eukaryotic peptide chain release factor subunit 1-3-like [Solanum lycopersicum]	Genetic Information Processing	Translation	ko03015//mRNA surveillance pathway	K03265	-	-	-
XM_004230553.3	0	0.730973	0.953564	0.291496	1.50338	PREDICTED: protein DMR6-LIKE OXYGENASE 2-like [Solanum lycopersicum]	-	-	-	-	-	-	-
NM_001279216.1	0	0.617869	0.883319	0.240822	1.13449	GDP-L-galactose phosphorylase [Solanum lycopersicum]	Metabolism	Carbohydrate metabolism;Global and Overview	ko01100//Metabolic pathways;ko01110//Biosynthesis of secondary metabolites;ko00053//Ascorbate and aldarate metabolism	K14190	-	GO:0016740//transferase activity;GO:0035251//UDP-glucosyltransferase activity;GO:0003824//catalytic activity;GO:0016758//transferase activity, transferring hexosyl groups;GO:0008194//UDP-glycosyltransferase activity;GO:0016779//nucleotidyltransferase activity;GO:0046527//glucosyltransferase activity;GO:0016772//transferase activity, transferring phosphorus-containing groups;GO:0070568//guanylyltr…	GO:0042221//response to chemical;GO:0001101//response to acid chemical;GO:0006979//response to oxidative stress;GO:0043207//response to external biotic stimulus;GO:0051707//response to other organism;GO:0050896//response to stimulus;GO:1901700//response to oxygen-containing compound;GO:0009605//response to external stimulus;GO:0009617//response to bacterium;GO:0009607//response to biotic stimulus…
XM_004248492.3	0	1.34327	1.7384	0.304191	1.87837	PREDICTED: putative ABC transporter C family member 15 isoform X1 [Solanum lycopersicum]	-	-	-	-	-	-	-
XM_010314031.2	0	0.835977	0.88584	0.335952	1.61734	PREDICTED: caffeic acid 3-O-methyltransferase 1 [Solanum lycopersicum]	-	-	-	-	-	-	-
XM_004234323.3	0	0.369226	0.306873	0.0393341	0.100293	PREDICTED: heat stress transcription factor B-2a [Solanum lycopersicum]	-	-	-	-	-	-	-
NM_001246871.2	0	0.214861	0.416856	0.0685326	0.786072	phospholipid hydroperoxide glutathione peroxidase [Solanum lycopersicum]	Metabolism	Metabolism of other amino acids;Lipid metabolism	ko00480//Glutathione metabolism;ko00590//Arachidonic acid metabolism	K00432	GO:0044464//cell part;GO:0043231//intracellular membrane-bounded organelle;GO:0043229//intracellular organelle;GO:0016020//membrane;GO:0043226//organelle;GO:0005622//intracellular;GO:0043227//membrane-bounded organelle;GO:0005623//cell;GO:0044424//intracellular part	GO:0016684//oxidoreductase activity, acting on peroxide as acceptor;GO:0016209//antioxidant activity;GO:0004601//peroxidase activity;GO:0016491//oxidoreductase activity;GO:0003824//catalytic activity	GO:0050896//response to stimulus;GO:0042221//response to chemical;GO:0006979//response to oxidative stress;GO:0009415//response to water;GO:0006950//response to stress;GO:0044710//single-organism metabolic process;GO:1901700//response to oxygen-containing compound;GO:0009414//response to water deprivation;GO:0044699//single-organism process;GO:0010035//response to inorganic substance;GO:0008152//…
NM_001247374.2	0	1.69035	1.59237	0.341386	1.65238	beta-galactosidase precursor [Solanum lycopersicum]	-	-	-	-	-	-	-
entrez_3950478	0	0.434456	0.604282	0.00290232	0.138406	RNA polymerase beta subunit (chloroplast) [Solanum lycopersicum]	Metabolism;Genetic Information Processing	Nucleotide metabolism;Global and Overview;Transcription	ko01100//Metabolic pathways;ko00230//Purine metabolism;ko00240//Pyrimidine metabolism;ko03020//RNA polymerase	K03043	GO:0043231//intracellular membrane-bounded organelle;GO:0044444//cytoplasmic part;GO:0005737//cytoplasm;GO:0044464//cell part;GO:0009536//plastid;GO:0005622//intracellular;GO:0043227//membrane-bounded organelle;GO:0043229//intracellular organelle;GO:0044424//intracellular part;GO:0005623//cell;GO:0043226//organelle	GO:0036094//small molecule binding;GO:0003824//catalytic activity;GO:0016779//nucleotidyltransferase activity;GO:0016740//transferase activity;GO:0001882//nucleoside binding;GO:1901363//heterocyclic compound binding;GO:0097159//organic cyclic compound binding;GO:0034062//RNA polymerase activity;GO:0005488//binding;GO:0016772//transferase activity, transferring phosphorus-containing groups;GO:0097…	GO:0008152//metabolic process;GO:0010467//gene expression;GO:0071704//organic substance metabolic process;GO:0043170//macromolecule metabolic process
NM_001247897.1	0	0.321586	0.625211	0.15883	0.813313	ER auxin binding protein 1 precursor [Solanum lycopersicum]	-	-	-	-	GO:0005783//endoplasmic reticulum;GO:0005623//cell;GO:0043227//membrane-bounded organelle;GO:0044424//intracellular part;GO:0044446//intracellular organelle part;GO:0044444//cytoplasmic part;GO:0005737//cytoplasm;GO:0005622//intracellular;GO:0012505//endomembrane system;GO:0044432//endoplasmic reticulum part;GO:0044464//cell part;GO:0043226//organelle;GO:0043229//intracellular organelle;GO:004323…	-	GO:0060255//regulation of macromolecule metabolic process;GO:0065008//regulation of biological quality;GO:0051726//regulation of cell cycle;GO:0008361//regulation of cell size;GO:0019219//regulation of nucleobase-containing compound metabolic process;GO:0044699//single-organism process;GO:0031326//regulation of cellular biosynthetic process;GO:0009653//anatomical structure morphogenesis;GO:001922…
NM_001313930.1	0	0.801884	0.484007	0.0453975	0.691514	TAGL1 transcription factor [Solanum lycopersicum]	-	-	-	-	-	-	-
XM_004232853.3	0	1.26135	1.601	0.277166	0.807881	PREDICTED: SQUAMOSA promoter binding protein-like isoform X2 [Solanum lycopersicum]	-	-	-	-	-	-	-
XM_004251493.2	0	0.365384	0.491577	0.0974848	0.615557	PREDICTED: uncharacterized protein LOC101255765 [Solanum lycopersicum]	-	-	-	-	-	-	-
XM_004238413.3	0	0.386767	0.626235	0.0403014	0.794963	PREDICTED: cinnamoyl-CoA reductase 1-like [Solanum lycopersicum]	-	-	-	-	-	-	-
XM_004251962.3	0	0.372579	0.304568	0.116004	0.44197	PREDICTED: arginine/serine-rich coiled-coil protein 2 isoform X2 [Solanum lycopersicum]	-	-	-	-	-	-	-
NM_001324405.1	0	0.356127	0.320556	0.0643569	0.270283	PH-like superfamily protein [Solanum lycopersicum]	-	-	-	-	-	-	-
NM_001308186.1	0	0.549325	1.11696	0.00822676	1.39997	ACT domain-containing protein [Solanum lycopersicum]	-	-	-	-	-	-	-
NM_001247531.2	0	0.383952	0.439349	0.157209	0.689365	harpin binding protein 1 [Solanum lycopersicum]	-	-	-	-	GO:0009534//chloroplast thylakoid;GO:0044444//cytoplasmic part;GO:0044424//intracellular part;GO:0043227//membrane-bounded organelle;GO:0009579//thylakoid;GO:0009536//plastid;GO:0016020//membrane;GO:0031976//plastid thylakoid;GO:0031967//organelle envelope;GO:0044435//plastid part;GO:0044422//organelle part;GO:0005737//cytoplasm;GO:0044436//thylakoid part;GO:0044464//cell part;GO:0044446//intrace…	-	GO:0051704//multi-organism process;GO:0009657//plastid organization;GO:0006996//organelle organization;GO:0042221//response to chemical;GO:0051707//response to other organism;GO:1901700//response to oxygen-containing compound;GO:0009605//response to external stimulus;GO:0006950//response to stress;GO:0016043//cellular component organization;GO:0071840//cellular component organization or biogenesi…
NM_001329133.1	0	0.373347	0.270765	0.0538699	0.372901	exonuclease family protein [Solanum lycopersicum]	-	-	-	-	-	-	-
XM_004246441.3	0	0.493545	0.530649	0.0972466	0.972852	PREDICTED: protein ORANGE-LIKE, chloroplastic isoform X1 [Nicotiana attenuata]	-	-	-	-	-	-	-
NM_001247827.2	0	0.285327	0.362439	0.0233545	0.354405	oxoglutarate/malate translocator [Solanum lycopersicum]	-	-	-	-	GO:0005911//cell-cell junction;GO:0005622//intracellular;GO:0005623//cell;GO:0044435//plastid part;GO:0044437//vacuolar part;GO:0030054//cell junction;GO:0005737//cytoplasm;GO:0031967//organelle envelope;GO:0043226//organelle;GO:0031224//intrinsic component of membrane;GO:0071944//cell periphery;GO:0044425//membrane part;GO:0044424//intracellular part;GO:0031975//envelope;GO:0043231//intracellula…	GO:0046943//carboxylic acid transmembrane transporter activity;GO:0022857//transmembrane transporter activity;GO:0005342//organic acid transmembrane transporter activity;GO:0008509//anion transmembrane transporter activity;GO:0015075//ion transmembrane transporter activity;GO:0005215//transporter activity;GO:0008514//organic anion transmembrane transporter activity;GO:0022891//substrate-specific …	GO:0006811//ion transport;GO:0046942//carboxylic acid transport;GO:0006820//anion transport;GO:0071702//organic substance transport;GO:0015711//organic anion transport;GO:0051234//establishment of localization;GO:0051179//localization;GO:1902578//single-organism localization;GO:0015849//organic acid transport;GO:0044699//single-organism process;GO:0044765//single-organism transport;GO:0006810//tr…
NM_001278952.1	0	0.315244	0.415713	0.0910805	0.606133	glucose-6-phosphate isomerase [Solanum lycopersicum]	Metabolism	Carbohydrate metabolism;Global and Overview	ko01100//Metabolic pathways;ko01110//Biosynthesis of secondary metabolites;ko01130//Biosynthesis of antibiotics;ko01120//Microbial metabolism in diverse environments;ko01200//Carbon metabolism;ko00500//Starch and sucrose metabolism;ko00520//Amino sugar and nucleotide sugar metabolism;ko00010//Glycolysis / Gluconeogenesis;ko00030//Pentose phosphate pathway	K01810	GO:0009536//plastid;GO:0044424//intracellular part;GO:0005623//cell;GO:0044422//organelle part;GO:0044444//cytoplasmic part;GO:0009526//plastid envelope;GO:0043231//intracellular membrane-bounded organelle;GO:0043226//organelle;GO:0031967//organelle envelope;GO:0043227//membrane-bounded organelle;GO:0044464//cell part;GO:0005737//cytoplasm;GO:0043229//intracellular organelle;GO:0005622//intracell…	GO:0003824//catalytic activity;GO:0016853//isomerase activity;GO:0016861//intramolecular oxidoreductase activity, interconverting aldoses and ketoses;GO:0016860//intramolecular oxidoreductase activity	GO:0044767//single-organism developmental process;GO:0048608//reproductive structure development;GO:0006952//defense response;GO:0003006//developmental process involved in reproduction;GO:0048367//shoot system development;GO:0005976//polysaccharide metabolic process;GO:0006950//response to stress;GO:0032502//developmental process;GO:0005975//carbohydrate metabolic process;GO:0043170//macromolecul…
XM_004248018.3	0	0.496238	0.394463	0.083773	0.297573	PREDICTED: reticulon-like protein B1 [Solanum lycopersicum]	-	-	-	-	-	-	-
XM_004241448.3	0	0.474581	0.364063	0.0793507	0.28726	PREDICTED: protein EXECUTER 2, chloroplastic isoform X2 [Solanum lycopersicum]	-	-	-	-	-	-	-
NM_001247679.2	0	0.771656	0.845743	0.0355202	1.46764	beta-hexosaminidase 1 precursor [Solanum lycopersicum]	Metabolism	Global and Overview;Glycan biosynthesis and metabolism;Carbohydrate metabolism	ko01100//Metabolic pathways;ko00520//Amino sugar and nucleotide sugar metabolism;ko00531//Glycosaminoglycan degradation;ko00511//Other glycan degradation;ko00603//Glycosphingolipid biosynthesis - globo series;ko00604//Glycosphingolipid biosynthesis - ganglio series	K12373	-	GO:0004553//hydrolase activity, hydrolyzing O-glycosyl compounds;GO:0008194//UDP-glycosyltransferase activity;GO:0016740//transferase activity;GO:0016787//hydrolase activity;GO:0003824//catalytic activity;GO:0016798//hydrolase activity, acting on glycosyl bonds;GO:0016757//transferase activity, transferring glycosyl groups;GO:0015929//hexosaminidase activity	GO:0008152//metabolic process;GO:0044238//primary metabolic process
TCONS_00031288	0	0.924583	0.43408	0.279475	1.04519	PREDICTED: syntaxin-132 isoform X2 [Solanum lycopersicum]	Genetic Information Processing	Folding, sorting and degradation	ko04130//SNARE interactions in vesicular transport	K08486	-	-	-
XM_004242265.3	0	0.557415	0.761893	0.0707676	1.00173	PREDICTED: universal stress protein PHOS34 [Solanum lycopersicum]	-	-	-	-	-	-	-
TCONS_00001694	0	0.550966	0.558041	0.104216	0.425048	PREDICTED: uncharacterized protein LOC101255031 [Solanum lycopersicum]	-	-	-	-	-	-	-
XM_004233419.3	0	0.395055	0.64183	0.00760589	1.05058	PREDICTED: malate dehydrogenase, glyoxysomal [Solanum lycopersicum]	Metabolism	Global and Overview;Carbohydrate metabolism;Amino acid metabolism;Energy metabolism	ko01100//Metabolic pathways;ko01110//Biosynthesis of secondary metabolites;ko01130//Biosynthesis of antibiotics;ko01120//Microbial metabolism in diverse environments;ko01200//Carbon metabolism;ko00620//Pyruvate metabolism;ko00270//Cysteine and methionine metabolism;ko00630//Glyoxylate and dicarboxylate metabolism;ko00710//Carbon fixation in photosynthetic organisms;ko00020//Citrate cycle (TCA cyc…	K00026	-	-	-
XM_004252531.2	0	0.545621	0.669444	0.0944989	0.859191	PREDICTED: fructose-1,6-bisphosphatase, cytosolic [Solanum lycopersicum]	Metabolism	Global and Overview;Carbohydrate metabolism;Energy metabolism	ko01100//Metabolic pathways;ko01110//Biosynthesis of secondary metabolites;ko01130//Biosynthesis of antibiotics;ko01120//Microbial metabolism in diverse environments;ko01200//Carbon metabolism;ko00010//Glycolysis / Gluconeogenesis;ko00710//Carbon fixation in photosynthetic organisms;ko00051//Fructose and mannose metabolism;ko00030//Pentose phosphate pathway	K03841	-	-	-
XM_004251428.3	0	0.20727	0.108819	0.0322811	0.157154	PREDICTED: TBC1 domain family member 17 [Solanum lycopersicum]	-	-	-	-	-	-	-
NM_001320796.1	0	0.371196	0.305983	0.0235218	0.332367	1,2-dihydroxy-3-keto-5-methylthiopentene dioxygenase 1 isoform 1 [Solanum lycopersicum]	Metabolism	Amino acid metabolism;Global and Overview	ko01100//Metabolic pathways;ko00270//Cysteine and methionine metabolism	K08967	-	-	-
NM_001246993.2	0	0.38428	0.224043	0.1524	0.491965	1-aminocyclopropane-1-carboxylate synthase [Solanum lycopersicum]	Metabolism	Amino acid metabolism;Global and Overview	ko01100//Metabolic pathways;ko01110//Biosynthesis of secondary metabolites;ko00270//Cysteine and methionine metabolism	K01762	-	GO:0005488//binding;GO:0043168//anion binding;GO:0043167//ion binding;GO:0016829//lyase activity;GO:0016846//carbon-sulfur lyase activity;GO:0003824//catalytic activity;GO:0005515//protein binding	GO:0043436//oxoacid metabolic process;GO:0010039//response to iron ion;GO:0044710//single-organism metabolic process;GO:0006082//organic acid metabolic process;GO:0044699//single-organism process;GO:0010035//response to inorganic substance;GO:0032787//monocarboxylic acid metabolic process;GO:1990267//response to transition metal nanoparticle;GO:0050896//response to stimulus;GO:0019752//carboxylic…
XM_004230436.3	0	0.566227	0.550405	0.0993138	0.382971	ATS3 domain-containing protein [Cephalotus follicularis]	-	-	-	-	-	-	-
XM_004237385.3	0	0.586202	1.06118	0.120904	1.79594	PREDICTED: alanine--glyoxylate aminotransferase 2 homolog 1, mitochondrial isoform X1 [Solanum lycopersicum]	Metabolism	Amino acid metabolism;Global and Overview	ko01100//Metabolic pathways;ko01110//Biosynthesis of secondary metabolites;ko00270//Cysteine and methionine metabolism;ko00260//Glycine, serine and threonine metabolism;ko00280//Valine, leucine and isoleucine degradation;ko00250//Alanine, aspartate and glutamate metabolism	K00827	-	-	-
XM_010317286.2	0	0.274832	0.477446	0.0266468	0.531342	PREDICTED: 4-alpha-glucanotransferase DPE2 [Solanum lycopersicum]	Metabolism	Carbohydrate metabolism;Global and Overview	ko01100//Metabolic pathways;ko00500//Starch and sucrose metabolism	K00705	-	GO:0003824//catalytic activity;GO:0016740//transferase activity;GO:0001871//pattern binding;GO:0005488//binding;GO:0030247//polysaccharide binding;GO:0030246//carbohydrate binding	GO:0005975//carbohydrate metabolic process;GO:0006073//cellular glucan metabolic process;GO:0044264//cellular polysaccharide metabolic process;GO:0009987//cellular process;GO:0044042//glucan metabolic process;GO:0044262//cellular carbohydrate metabolic process;GO:0008152//metabolic process;GO:0044237//cellular metabolic process;GO:0005976//polysaccharide metabolic process;GO:0044260//cellular mac…
NM_001247912.2	0	1.40229	1.32548	0.37649	1.67612	ethylene-responsive transcription factor 1 [Solanum lycopersicum]	Environmental Information Processing	Signal transduction	ko04075//Plant hormone signal transduction	K14516	GO:0043226//organelle;GO:0044424//intracellular part;GO:0005622//intracellular;GO:0043227//membrane-bounded organelle;GO:0043229//intracellular organelle;GO:0044464//cell part;GO:0005623//cell;GO:0043231//intracellular membrane-bounded organelle	GO:0001071//nucleic acid binding transcription factor activity	GO:0008152//metabolic process;GO:0044260//cellular macromolecule metabolic process;GO:0006725//cellular aromatic compound metabolic process;GO:0023052//signaling;GO:0046483//heterocycle metabolic process;GO:0050794//regulation of cellular process;GO:0006351//transcription, DNA-templated;GO:0000160//phosphorelay signal transduction system;GO:0044249//cellular biosynthetic process;GO:0032774//RNA b…
NM_001321334.1	0	0.420743	0.252879	0.0628784	0.248239	aspartate aminotransferase, cytoplasmic [Solanum lycopersicum]	Metabolism	Amino acid metabolism;Energy metabolism;Biosynthesis of other secondary metabolites;Global and Overview	ko01100//Metabolic pathways;ko01110//Biosynthesis of secondary metabolites;ko01130//Biosynthesis of antibiotics;ko01120//Microbial metabolism in diverse environments;ko01200//Carbon metabolism;ko01230//Biosynthesis of amino acids;ko00270//Cysteine and methionine metabolism;ko00710//Carbon fixation in photosynthetic organisms;ko00330//Arginine and proline metabolism;ko00250//Alanine, aspartate and…	K14454	-	-	-
XM_004248364.3	0	0.492073	0.485314	0.188639	0.673719	PREDICTED: coproporphyrinogen-III oxidase 1, chloroplastic [Solanum lycopersicum]	Metabolism	Metabolism of cofactors and vitamins;Global and Overview	ko01100//Metabolic pathways;ko01110//Biosynthesis of secondary metabolites;ko00860//Porphyrin and chlorophyll metabolism	K00228	-	-	-
XM_004241326.3	0	0.400743	0.197164	0.0984212	0.159899	PREDICTED: sm-like protein LSM8 [Solanum lycopersicum]	Genetic Information Processing	Transcription;Folding, sorting and degradation	ko03040//Spliceosome;ko03018//RNA degradation	K12627	-	-	-
XM_004240351.3	0	0.541324	0.636163	0.142988	0.963887	PREDICTED: anthranilate synthase alpha subunit 2, chloroplastic [Solanum lycopersicum]	Metabolism	Global and Overview;Amino acid metabolism	ko01100//Metabolic pathways;ko01110//Biosynthesis of secondary metabolites;ko01130//Biosynthesis of antibiotics;ko01230//Biosynthesis of amino acids;ko00400//Phenylalanine, tyrosine and tryptophan biosynthesis	K01657	-	-	-
XM_004247979.3	0	0.322253	0.239103	0.0712391	0.107466	PREDICTED: probable UDP-N-acetylglucosamine--peptide N-acetylglucosaminyltransferase SEC [Solanum lycopersicum]	Metabolism	Glycan biosynthesis and metabolism	ko00514//Other types of O-glycan biosynthesis	K09667	-	-	-
TCONS_00040147	0	0.856076	0.572121	0.276807	0.827148	LETM1-like protein [Corchorus capsularis]	-	-	-	-	-	-	-
XM_004230457.3	0	0.43643	0.476161	0.107066	0.477679	PREDICTED: protein RETICULATA-RELATED 1, chloroplastic-like [Solanum lycopersicum]	-	-	-	-	-	-	-
XM_004238250.3	0	0.371367	0.900358	0.167884	0.795289	PREDICTED: 50S ribosomal protein L31, chloroplastic [Solanum lycopersicum]	Genetic Information Processing	Translation	ko03010//Ribosome	K02909	-	-	-
XM_004234782.3	0	0.723618	0.929469	0.129096	0.856036	PREDICTED: ferredoxin-dependent glutamate synthase, chloroplastic [Solanum lycopersicum]	Metabolism	Global and Overview;Energy metabolism;Carbohydrate metabolism	ko01120//Microbial metabolism in diverse environments;ko00630//Glyoxylate and dicarboxylate metabolism;ko00910//Nitrogen metabolism	K00284	-	-	-
XM_004236153.3	0	0.949484	1.37895	0.364862	2.34874	PREDICTED: aldose 1-epimerase [Solanum lycopersicum]	Metabolism	Global and Overview;Carbohydrate metabolism	ko01100//Metabolic pathways;ko01110//Biosynthesis of secondary metabolites;ko01130//Biosynthesis of antibiotics;ko01120//Microbial metabolism in diverse environments;ko00010//Glycolysis / Gluconeogenesis;ko00052//Galactose metabolism	K01785	-	-	-
XM_004236537.3	0	0.482786	0.65993	0.103488	0.555795	PREDICTED: S-formylglutathione hydrolase [Solanum lycopersicum]	Metabolism	Global and Overview	ko01120//Microbial metabolism in diverse environments;ko01200//Carbon metabolism	K01070	-	-	-
XM_004250661.2	0	0.394708	0.399137	0.137259	0.473393	PREDICTED: bifunctional aspartokinase/homoserine dehydrogenase, chloroplastic-like [Solanum lycopersicum]	Metabolism	Global and Overview;Biosynthesis of other secondary metabolites;Amino acid metabolism	ko01100//Metabolic pathways;ko01110//Biosynthesis of secondary metabolites;ko01130//Biosynthesis of antibiotics;ko01120//Microbial metabolism in diverse environments;ko01230//Biosynthesis of amino acids;ko00270//Cysteine and methionine metabolism;ko00260//Glycine, serine and threonine metabolism;ko00300//Lysine biosynthesis;ko00261//Monobactam biosynthesis	K12524	-	-	-
XM_004248278.3	0	0.657754	0.414811	0.0896481	0.273425	PREDICTED: serine/threonine-protein kinase D6PKL2 [Solanum lycopersicum]	-	-	-	-	-	-	-
NM_001247755.1	0	0.343554	0.521757	0.00273238	0.657123	clp-like energy-dependent protease [Solanum lycopersicum]	-	-	-	-	-	GO:0003824//catalytic activity;GO:0016787//hydrolase activity	GO:0071704//organic substance metabolic process;GO:0044238//primary metabolic process;GO:0043170//macromolecule metabolic process;GO:0010467//gene expression;GO:0008152//metabolic process;GO:0016485//protein processing;GO:0006508//proteolysis;GO:0051604//protein maturation;GO:0019538//protein metabolic process
XM_004228969.3	0	0.447151	0.687689	0.057099	0.742318	PREDICTED: transcription factor bHLH148-like [Solanum lycopersicum]	-	-	-	-	-	-	-
XM_004250133.3	0	0.900448	0.825935	0.195321	0.758971	PREDICTED: HMG-Y-related protein A-like [Solanum lycopersicum]	-	-	-	-	-	-	-
XM_004237355.3	0	0.303217	0.357505	0.119791	0.340017	PREDICTED: PLAT domain-containing protein 3-like [Solanum lycopersicum]	-	-	-	-	-	-	-
XM_004235904.3	0	0.133524	0.304924	0.0775422	0.470079	PREDICTED: topless-related protein 4 isoform X1 [Solanum lycopersicum]	-	-	-	-	-	-	-
XM_004239166.3	0	1.2842	0.6772	0.310533	0.863566	PREDICTED: non-specific lipid transfer protein GPI-anchored 1 [Solanum lycopersicum]	-	-	-	-	-	-	-
XM_004252925.3	0	0.410642	0.445944	0.136376	0.449351	PREDICTED: signal peptide peptidase-like 5 [Solanum lycopersicum]	-	-	-	-	-	-	-
XM_004249477.3	0	0.776474	0.864404	0.311959	1.51679	PREDICTED: MATH and LRR domain-containing protein PFE0570w-like [Solanum lycopersicum]	-	-	-	-	-	-	-
XM_004251752.3	0	0.0947874	0.14662	0.0348657	0.139944	PREDICTED: ketol-acid reductoisomerase, chloroplastic-like [Solanum lycopersicum]	Metabolism	Global and Overview;Amino acid metabolism;Metabolism of cofactors and vitamins	ko01100//Metabolic pathways;ko01110//Biosynthesis of secondary metabolites;ko01130//Biosynthesis of antibiotics;ko01230//Biosynthesis of amino acids;ko01210//2-Oxocarboxylic acid metabolism;ko00770//Pantothenate and CoA biosynthesis;ko00290//Valine, leucine and isoleucine biosynthesis	K00053	-	-	-
XM_010328859.2	0	0.417435	0.620075	0.0169606	0.351271	PREDICTED: trafficking protein particle complex subunit 3-like [Solanum tuberosum]	-	-	-	-	-	-	-
XM_004230559.3	0	0.426724	0.42076	0.16083	0.590109	DUF793 domain-containing protein [Cephalotus follicularis]	-	-	-	-	-	-	-
NM_001320411.1	0	0.513506	0.55259	0.0180273	0.551862	fruit SANT/MYB Binding protein1 [Solanum lycopersicum]	-	-	-	-	-	-	-
TCONS_00015354	0	0.412873	0.131691	0.0473406	0.26906	PREDICTED: homeobox protein slou-like [Nicotiana tabacum]	-	-	-	-	-	-	-
XM_004229971.3	0	0.403826	0.43067	0.153657	0.551864	PREDICTED: CDPK-related kinase 3 [Solanum lycopersicum]	-	-	-	-	-	-	-
XM_010325512.2	0	0.955874	1.00773	0.218908	1.33735	PREDICTED: syntaxin-132 isoform X2 [Solanum lycopersicum]	Genetic Information Processing	Folding, sorting and degradation	ko04130//SNARE interactions in vesicular transport	K08486	-	-	GO:0051234//establishment of localization;GO:0006810//transport;GO:0051179//localization
NM_001247482.1	0	0.175087	0.269747	0.0587815	0.637991	chorismate synthase 2, chloroplastic precursor [Solanum lycopersicum]	Metabolism	Amino acid metabolism;Global and Overview	ko01100//Metabolic pathways;ko01110//Biosynthesis of secondary metabolites;ko01130//Biosynthesis of antibiotics;ko01230//Biosynthesis of amino acids;ko00400//Phenylalanine, tyrosine and tryptophan biosynthesis	K01736	GO:0044464//cell part;GO:0043233//organelle lumen;GO:0044424//intracellular part;GO:0044422//organelle part;GO:0009532//plastid stroma;GO:0044444//cytoplasmic part;GO:0005622//intracellular;GO:0005737//cytoplasm;GO:0044428//nuclear part;GO:0044446//intracellular organelle part;GO:0043229//intracellular organelle;GO:0009536//plastid;GO:0005623//cell;GO:0031981//nuclear lumen;GO:0005634//nucleus;GO…	GO:0003824//catalytic activity	GO:0044283//small molecule biosynthetic process;GO:0071704//organic substance metabolic process;GO:0044237//cellular metabolic process;GO:0044711//single-organism biosynthetic process;GO:0043648//dicarboxylic acid metabolic process;GO:0016053//organic acid biosynthetic process;GO:0006520//cellular amino acid metabolic process;GO:0006082//organic acid metabolic process;GO:0046394//carboxylic acid …
XM_004238301.3	0	0.420483	0.650457	0.106259	0.810306	DUF3119 domain-containing protein [Cephalotus follicularis]	-	-	-	-	-	-	-
TCONS_00007438	0	0.835031	0.827702	0.201582	2.38649	PREDICTED: salicylic acid-binding protein 2-like [Solanum pennellii]	-	-	-	-	-	-	-
TCONS_00031692	0	0.234228	0.658329	0.111999	0.88759	PREDICTED: 50S ribosomal protein L13, chloroplastic [Solanum lycopersicum]	Genetic Information Processing	Translation	ko03010//Ribosome	K02871	-	-	-
XM_004249052.2	0	0.575392	0.424545	0.0201282	0.313798	PREDICTED: probable protein S-acyltransferase 1 [Solanum lycopersicum]	-	-	-	-	-	-	-
XM_010319577.2	0	0.345275	0.554169	0.0897452	1.21289	PREDICTED: probable galactinol--sucrose galactosyltransferase 2 isoform X1 [Solanum lycopersicum]	Metabolism	Carbohydrate metabolism	ko00052//Galactose metabolism	K06617	-	-	-
XM_004228906.3	0	0.087179	0.323375	0	0.294651	PREDICTED: serine/threonine-protein phosphatase PP2A catalytic subunit [Solanum lycopersicum]	Genetic Information Processing	Translation	ko03015//mRNA surveillance pathway	K04382	-	-	-
NM_001247738.1	0	0.716522	0.464476	0.00422282	0.252119	cryptochrome 1 [Solanum lycopersicum]	Organismal Systems	Environmental adaptation	ko04712//Circadian rhythm - plant	K12118	-	GO:0004871//signal transducer activity;GO:0060089//molecular transducer activity;GO:0004872//receptor activity;GO:0046983//protein dimerization activity;GO:0016740//transferase activity;GO:0016301//kinase activity;GO:0009881//photoreceptor activity;GO:0003824//catalytic activity;GO:0005515//protein binding;GO:0016772//transferase activity, transferring phosphorus-containing groups;GO:0038023//sig…	GO:0043170//macromolecule metabolic process;GO:0040008//regulation of growth;GO:0090304//nucleic acid metabolic process;GO:0036211//protein modification process;GO:0009314//response to radiation;GO:0044699//single-organism process;GO:0019538//protein metabolic process;GO:0034614//cellular response to reactive oxygen species;GO:0001558//regulation of cell growth;GO:0006793//phosphorus metabolic pr…
entrez_3950385	0	0.924734	0.741887	0.110301	0.330163	photosystem I assembly protein Ycf4 [Solanum bulbocastanum]	-	-	-	-	GO:0032991//macromolecular complex;GO:0098796//membrane protein complex;GO:0044435//plastid part;GO:0016020//membrane;GO:0009579//thylakoid;GO:0031976//plastid thylakoid;GO:0044436//thylakoid part;GO:0031984//organelle subcompartment;GO:0009507//chloroplast;GO:0044422//organelle part;GO:0044444//cytoplasmic part;GO:0044424//intracellular part;GO:0005737//cytoplasm;GO:0009534//chloroplast thylakoi…	-	GO:0044237//cellular metabolic process;GO:0008152//metabolic process;GO:0009987//cellular process
XM_004244116.3	0	0.515192	0.939622	0.0245571	1.1151	PREDICTED: 50S ribosomal protein L24, chloroplastic [Solanum lycopersicum]	Genetic Information Processing	Translation	ko03010//Ribosome	K02895	-	-	-
XM_004245020.3	0	0.292947	0.333434	0.0386049	0.624776	PREDICTED: (S)-coclaurine N-methyltransferase [Solanum lycopersicum]	Metabolism	Biosynthesis of other secondary metabolites;Global and Overview	ko01100//Metabolic pathways;ko01110//Biosynthesis of secondary metabolites;ko00950//Isoquinoline alkaloid biosynthesis	K13384	-	-	-
TCONS_00031578	0	1.00094	0.843728	0.223291	1.19994	TAGL1 transcription factor [Solanum lycopersicum]	-	-	-	-	-	-	-
XM_004250346.3	0	0.284154	0.0810923	0.0287798	0.218867	PREDICTED: long chain acyl-CoA synthetase 9, chloroplastic [Solanum lycopersicum]	Metabolism;Cellular Processes	Lipid metabolism;Global and Overview;Transport and catabolism	ko01100//Metabolic pathways;ko04146//Peroxisome;ko01212//Fatty acid metabolism;ko00071//Fatty acid degradation;ko00061//Fatty acid biosynthesis	K01897	-	-	-
XM_004240828.2	0	0.522136	0.600939	0.0720714	0.325394	PREDICTED: phosphoglucan phosphatase LSF2, chloroplastic [Solanum lycopersicum]	-	-	-	-	-	GO:0016791//phosphatase activity;GO:0016788//hydrolase activity, acting on ester bonds;GO:0042578//phosphoric ester hydrolase activity;GO:0016787//hydrolase activity;GO:0004721//phosphoprotein phosphatase activity;GO:0003824//catalytic activity	GO:0008152//metabolic process;GO:0006793//phosphorus metabolic process;GO:0044237//cellular metabolic process;GO:0009987//cellular process;GO:0006796//phosphate-containing compound metabolic process
XM_010315038.2	0	0.54603	1.17613	0.270953	1.66713	PREDICTED: flagellar radial spoke protein 5 isoform X2 [Solanum lycopersicum]	-	-	-	-	-	-	-
XM_004245578.3	0	0.223224	0.232619	0.0639333	0.129893	PREDICTED: uncharacterized protein LOC101264354 isoform X1 [Solanum lycopersicum]	-	-	-	-	-	-	-
XM_004250925.3	0	0.560405	0.573613	0.0724997	0.577115	PREDICTED: probable inactive purple acid phosphatase 29 [Solanum lycopersicum]	-	-	-	-	-	-	-
XM_004245946.3	0	0.464469	0.499077	0.159949	0.850824	PREDICTED: ubiquitin-fold modifier 1 [Solanum lycopersicum]	-	-	-	-	-	-	-
XM_004235622.3	0	0.429276	0.545166	0.0643305	0.342179	PREDICTED: hydroxyphenylpyruvate reductase isoform X2 [Solanum lycopersicum]	Metabolism	Amino acid metabolism;Carbohydrate metabolism;Global and Overview	ko01100//Metabolic pathways;ko01110//Biosynthesis of secondary metabolites;ko01130//Biosynthesis of antibiotics;ko01200//Carbon metabolism;ko00630//Glyoxylate and dicarboxylate metabolism;ko00260//Glycine, serine and threonine metabolism	K15919	-	-	-
XM_004228345.3	0	1.15037	1.10765	0.185118	1.22962	NAD(P)-linked oxidoreductase-like protein [Medicago truncatula]	-	-	-	-	GO:0043226//organelle;GO:0009579//thylakoid;GO:0005622//intracellular;GO:0044464//cell part;GO:0005737//cytoplasm;GO:0044434//chloroplast part;GO:0009507//chloroplast;GO:0031984//organelle subcompartment;GO:0043231//intracellular membrane-bounded organelle;GO:0009534//chloroplast thylakoid;GO:0044435//plastid part;GO:0005623//cell;GO:0043227//membrane-bounded organelle;GO:0043229//intracellular o…	-	-
XM_004229928.3	0	1.42844	0.846584	0.0519177	0.355788	Aldose 1-/Glucose-6-phosphate 1-epimerase [Corchorus capsularis]	Metabolism	Carbohydrate metabolism;Global and Overview	ko01100//Metabolic pathways;ko01110//Biosynthesis of secondary metabolites;ko01130//Biosynthesis of antibiotics;ko01120//Microbial metabolism in diverse environments;ko00010//Glycolysis / Gluconeogenesis	K01792	-	-	-
XM_004252999.3	0	0.983504	1.06832	0.204977	1.22659	PREDICTED: protein TIC 55, chloroplastic [Solanum lycopersicum]	-	-	-	-	-	GO:0051540//metal cluster binding;GO:0004497//monooxygenase activity;GO:0016709//oxidoreductase activity, acting on paired donors, with incorporation or reduction of molecular oxygen, NAD(P)H as one donor, and incorporation of one atom of oxygen;GO:0003824//catalytic activity;GO:0043169//cation binding;GO:0051536//iron-sulfur cluster binding;GO:0005488//binding;GO:0016705//oxidoreductase activity…	GO:0044710//single-organism metabolic process;GO:0044699//single-organism process;GO:0008152//metabolic process
XM_004246477.3	0	0.784227	0.630071	0.153499	0.249932	PREDICTED: probable uridine nucleosidase 1 [Solanum lycopersicum]	Metabolism	Metabolism of cofactors and vitamins;Nucleotide metabolism	ko00240//Pyrimidine metabolism;ko00760//Nicotinate and nicotinamide metabolism	K01240	-	-	-
XM_004239724.3	0	0.502781	0.773904	0.119201	1.02303	PREDICTED: protein TIC 20-I, chloroplastic-like [Solanum lycopersicum]	-	-	-	-	-	-	-
XM_010327721.2	0	0.383863	0.233106	0.0813001	0.227759	PREDICTED: E3 ubiquitin-protein ligase UPL4 [Solanum lycopersicum]	Genetic Information Processing	Folding, sorting and degradation	ko04120//Ubiquitin mediated proteolysis	K10590	-	-	-
XM_010313878.2	0	0.804258	0.404344	0.171089	0.354943	PREDICTED: protein DETOXIFICATION 24 [Solanum lycopersicum]	-	-	-	-	-	-	-
TCONS_00034999	0	0.243894	0.754992	0.0197054	1.31112	PREDICTED: serine/threonine-protein phosphatase 7 long form homolog [Solanum pennellii]	-	-	-	-	-	-	-
TCONS_00019761	0	1.47788	1.97542	0.208504	1.69375	PREDICTED: deoxyuridine 5'-triphosphate nucleotidohydrolase [Solanum lycopersicum]	Metabolism	Global and Overview;Nucleotide metabolism	ko01100//Metabolic pathways;ko00240//Pyrimidine metabolism	K01520	-	-	-
XM_010322052.2	0	0.365199	0.26064	0.130964	0.524872	PREDICTED: uroporphyrinogen-III synthase, chloroplastic [Solanum lycopersicum]	Metabolism	Metabolism of cofactors and vitamins;Global and Overview	ko01100//Metabolic pathways;ko01110//Biosynthesis of secondary metabolites;ko01120//Microbial metabolism in diverse environments;ko00860//Porphyrin and chlorophyll metabolism	K01719	-	-	-
XM_004248106.3	0	0.48687	0.480156	0.192374	0.7072	PREDICTED: protein SYM1 [Solanum lycopersicum]	Cellular Processes	Transport and catabolism	ko04146//Peroxisome	K13348	-	-	-
XM_004249018.3	0	0.303531	0.285046	0.0622534	0.223123	PREDICTED: uncharacterized protein At5g01610 [Solanum lycopersicum]	-	-	-	-	-	-	-
XM_004250269.3	0	0.30956	0.393434	0.071506	0.165356	tetratricopeptide repeat-containing protein isoform 1 [Solanum lycopersicum]	-	-	-	-	-	-	-
TCONS_00018160	0	0.58961	0.641414	0.186569	0.522123	PREDICTED: THO complex subunit 4D [Solanum pennellii]	Genetic Information Processing	Transcription;Translation	ko03040//Spliceosome;ko03013//RNA transport;ko03015//mRNA surveillance pathway	K12881	-	-	-
XM_004229140.3	0	0.845186	0.896397	0.238547	0.675933	PREDICTED: heat shock factor-binding protein 1-like [Solanum lycopersicum]	-	-	-	-	-	-	-
NM_001247941.2	0	0.61494	0.981862	0.198267	1.10393	inositol-1,4,5-triphosphate-5-phosphatase [Solanum lycopersicum]	Metabolism;Environmental Information Processing	Global and Overview;Signal transduction;Carbohydrate metabolism	ko01100//Metabolic pathways;ko04070//Phosphatidylinositol signaling system;ko00562//Inositol phosphate metabolism	K01099	-	-	-
XM_004241587.3	0	0.731511	1.01878	0.232081	1.01392	PREDICTED: uncharacterized protein LOC101244674 [Solanum lycopersicum]	-	-	-	-	-	-	-
NM_001329098.1	0	0.59378	0.467336	0.0666661	0.381483	vesicle-associated membrane protein 714-like [Solanum lycopersicum]	Genetic Information Processing	Folding, sorting and degradation	ko04130//SNARE interactions in vesicular transport	K08515	GO:0044425//membrane part;GO:0016020//membrane;GO:0031224//intrinsic component of membrane	-	GO:0006810//transport;GO:0051179//localization;GO:0051234//establishment of localization
XM_004228489.2	0	0.532683	0.53847	0.128324	0.443539	PREDICTED: phytosulfokine receptor 1 [Solanum lycopersicum]	-	-	-	-	GO:0016020//membrane	GO:0016301//kinase activity;GO:0016773//phosphotransferase activity, alcohol group as acceptor;GO:0016491//oxidoreductase activity;GO:0004672//protein kinase activity;GO:0016772//transferase activity, transferring phosphorus-containing groups;GO:0003824//catalytic activity;GO:0016740//transferase activity	GO:0006796//phosphate-containing compound metabolic process;GO:0006793//phosphorus metabolic process;GO:0009987//cellular process;GO:0044237//cellular metabolic process;GO:0008152//metabolic process
XM_004234772.3	0	0.132544	0.534756	0.0205613	0.568248	root border cell-specific protein-like protein [Solanum tuberosum]	-	-	-	-	-	-	-
XM_004230059.3	0	0.37031	0.56333	0.0931579	1.03185	PREDICTED: annexin D3 [Solanum lycopersicum]	-	-	-	-	-	-	-
XM_004240506.3	0	0.754338	0.889359	0.267708	0.951602	PREDICTED: isoamylase 3, chloroplastic [Solanum lycopersicum]	-	-	-	-	-	GO:0016787//hydrolase activity;GO:0043167//ion binding;GO:0004133//glycogen debranching enzyme activity;GO:0003824//catalytic activity;GO:0016798//hydrolase activity, acting on glycosyl bonds;GO:0005488//binding	GO:0044260//cellular macromolecule metabolic process;GO:0044237//cellular metabolic process;GO:0044042//glucan metabolic process;GO:0044238//primary metabolic process;GO:0005976//polysaccharide metabolic process;GO:0043170//macromolecule metabolic process;GO:0044264//cellular polysaccharide metabolic process;GO:0009987//cellular process;GO:0071704//organic substance metabolic process;GO:0005975//…
NM_001246951.1	0	0.876952	0.738683	0.286663	0.904337	C-4 methyl sterol oxidase [Solanum lycopersicum]	Metabolism	Lipid metabolism;Global and Overview	ko01100//Metabolic pathways;ko01110//Biosynthesis of secondary metabolites;ko00100//Steroid biosynthesis	K14424	GO:0044422//organelle part;GO:0044444//cytoplasmic part;GO:0009526//plastid envelope;GO:0043226//organelle;GO:0044464//cell part;GO:0031975//envelope;GO:0005737//cytoplasm;GO:0016020//membrane;GO:0044435//plastid part;GO:0043229//intracellular organelle;GO:0044425//membrane part;GO:0044424//intracellular part;GO:0043231//intracellular membrane-bounded organelle;GO:0009536//plastid;GO:0031967//org…	GO:0003824//catalytic activity;GO:0000254//C-4 methylsterol oxidase activity;GO:0016705//oxidoreductase activity, acting on paired donors, with incorporation or reduction of molecular oxygen;GO:0016709//oxidoreductase activity, acting on paired donors, with incorporation or reduction of molecular oxygen, NAD(P)H as one donor, and incorporation of one atom of oxygen;GO:0016491//oxidoreductase acti…	GO:0044763//single-organism cellular process;GO:0044281//small molecule metabolic process;GO:0071704//organic substance metabolic process;GO:0008152//metabolic process;GO:0044710//single-organism metabolic process;GO:0006082//organic acid metabolic process;GO:0032787//monocarboxylic acid metabolic process;GO:0009987//cellular process;GO:0019752//carboxylic acid metabolic process;GO:0044237//cellu…
TCONS_00010349	0	0.0982318	0.103336	0.0491963	0.141408	PREDICTED: protein RIK isoform X2 [Solanum lycopersicum]	-	-	-	-	-	-	-
XM_004238719.2	0	0.103336	0.0461702	0.00390445	0.154815	PREDICTED: uncharacterized protein LOC101256773 [Solanum lycopersicum]	-	-	-	-	-	-	-
XM_004235489.3	0	0.949821	1.25151	0.0232948	1.0976	PREDICTED: subtilisin-like protease SBT1.5 [Solanum lycopersicum]	-	-	-	-	-	-	-
XM_004243366.3	0	0.102649	0.13163	0.0310955	0.182231	PREDICTED: G-type lectin S-receptor-like serine/threonine-protein kinase At2g19130 [Solanum lycopersicum]	-	-	-	-	-	-	-
XM_004234518.3	0	0.517156	0.759726	0.214292	0.886608	PREDICTED: 30S ribosomal protein 3, chloroplastic-like [Solanum lycopersicum]	-	-	-	-	-	-	-
XM_010324078.2	0	0.456156	0.71172	0.0639881	0.788065	PREDICTED: probable NOT transcription complex subunit VIP2 isoform X3 [Solanum lycopersicum]	Genetic Information Processing	Folding, sorting and degradation	ko03018//RNA degradation	K12605	-	-	-
TCONS_00012941	0	0.758248	0.742682	0.208414	0.572085	BAC19.7 [Solanum lycopersicum]	-	-	-	-	GO:0043229//intracellular organelle;GO:0043226//organelle;GO:0043231//intracellular membrane-bounded organelle;GO:0005623//cell;GO:0044464//cell part;GO:0043227//membrane-bounded organelle;GO:0005622//intracellular;GO:0016020//membrane;GO:0044424//intracellular part	GO:0046872//metal ion binding;GO:0043167//ion binding;GO:0005488//binding;GO:0043169//cation binding	GO:0044699//single-organism process
entrez_3950474	0	0.499591	0.708021	0.065204	0.677454	hypothetical chloroplast RF1 (chloroplast) [Solanum lycopersicum]	-	-	-	-	GO:0044425//membrane part;GO:0043227//membrane-bounded organelle;GO:0043226//organelle;GO:0044435//plastid part;GO:0044422//organelle part;GO:0005737//cytoplasm;GO:0031224//intrinsic component of membrane;GO:0031975//envelope;GO:0005622//intracellular;GO:0016020//membrane;GO:0043231//intracellular membrane-bounded organelle;GO:0031967//organelle envelope;GO:0009941//chloroplast envelope;GO:000952…	-	-
XM_004252576.3	0	0.661792	0.9372	0.00904514	0.541135	PREDICTED: protein STRUBBELIG-RECEPTOR FAMILY 6 [Solanum lycopersicum]	-	-	-	-	-	-	-
TCONS_00028801	0	0.438871	0.970701	0.0270898	1.7047	phosphoenolpyruvate carboxylase kinase 2 [Solanum lycopersicum]	-	-	-	-	-	GO:0032549//ribonucleoside binding;GO:0004672//protein kinase activity;GO:0097159//organic cyclic compound binding;GO:0016301//kinase activity;GO:0036094//small molecule binding;GO:0001883//purine nucleoside binding;GO:0016772//transferase activity, transferring phosphorus-containing groups;GO:0003824//catalytic activity;GO:1901363//heterocyclic compound binding;GO:0097367//carbohydrate derivativ…	GO:0044267//cellular protein metabolic process;GO:0006464//cellular protein modification process;GO:0019538//protein metabolic process;GO:0044260//cellular macromolecule metabolic process;GO:0009987//cellular process;GO:0043412//macromolecule modification;GO:0071704//organic substance metabolic process;GO:0036211//protein modification process;GO:0044237//cellular metabolic process;GO:0044238//pri…
TCONS_00042834	0	0.660769	0.943883	0.130664	1.27824	PREDICTED: transmembrane protein 87B-like [Solanum lycopersicum]	-	-	-	-	-	-	-
XM_004247604.3	0	0.786378	0.909235	0.0940516	1.14001	PREDICTED: ureidoglycolate hydrolase [Solanum lycopersicum]	Metabolism	Global and Overview;Nucleotide metabolism	ko01100//Metabolic pathways;ko01120//Microbial metabolism in diverse environments;ko00230//Purine metabolism	K18151	-	-	-
XM_004230192.3	0	0.394631	1.03747	0.211504	1.07845	PREDICTED: heparan-alpha-glucosaminide N-acetyltransferase [Solanum lycopersicum]	Metabolism	Global and Overview;Glycan biosynthesis and metabolism	ko01100//Metabolic pathways;ko00531//Glycosaminoglycan degradation	K10532	-	-	-
TCONS_00017871	0	0.241678	0.665164	0.0060855	0.377975	Avr9/Cf-9 rapidly elicited protein 236, partial [Nicotiana tabacum]	-	-	-	-	-	-	-
XM_010320172.2	0	0.743236	0.915997	0.0353472	0.821869	PREDICTED: von Willebrand factor A domain-containing protein DDB_G0292028 isoform X4 [Solanum lycopersicum]	-	-	-	-	-	-	-
XM_004252560.3	0	0.897217	1.40319	0.299174	1.53411	PREDICTED: abscisic acid receptor PYL9 [Solanum lycopersicum]	Environmental Information Processing	Signal transduction	ko04075//Plant hormone signal transduction	K14496	-	-	-
XM_004242463.3	0	0.600069	0.536207	0.042254	0.307022	PREDICTED: 6-phosphofructo-2-kinase/fructose-2,6-bisphosphatase isoform X1 [Solanum lycopersicum]	Metabolism	Carbohydrate metabolism	ko00051//Fructose and mannose metabolism	K01103	GO:0044424//intracellular part;GO:0005737//cytoplasm;GO:0005622//intracellular;GO:0044444//cytoplasmic part;GO:0005623//cell;GO:0044464//cell part	GO:0032549//ribonucleoside binding;GO:0001882//nucleoside binding;GO:0016788//hydrolase activity, acting on ester bonds;GO:0016772//transferase activity, transferring phosphorus-containing groups;GO:0016740//transferase activity;GO:0097159//organic cyclic compound binding;GO:0097367//carbohydrate derivative binding;GO:0005488//binding;GO:0036094//small molecule binding;GO:0001883//purine nucleosi…	GO:0044281//small molecule metabolic process;GO:0006796//phosphate-containing compound metabolic process;GO:0044238//primary metabolic process;GO:0006793//phosphorus metabolic process;GO:0005996//monosaccharide metabolic process;GO:0015976//carbon utilization;GO:0071704//organic substance metabolic process;GO:0019318//hexose metabolic process;GO:0008152//metabolic process;GO:0016310//phosphorylat…
XM_004241942.3	0	0.563688	1.74257	0.124776	1.89197	PREDICTED: oleosin 1-like [Solanum lycopersicum]	-	-	-	-	-	-	-
XM_004234475.3	0	0.965857	0.892594	0.191847	0.706739	PREDICTED: probable protein phosphatase 2C 60 [Solanum lycopersicum]	-	-	-	-	-	-	-
XM_004249801.3	0	0.883683	1.13792	0.232173	0.932493	DPP6 N-terminal domain-like protein [Theobroma cacao]	-	-	-	-	-	-	-
NM_001320432.1	0	0.240937	0.52612	0.0761612	0.513929	peroxisomal leader peptide-processing protease [Solanum lycopersicum]	-	-	-	-	-	-	-
XM_004248740.3	0	0.301464	0.423556	0.0517085	0.38376	PREDICTED: peptide methionine sulfoxide reductase B5 isoform X2 [Solanum lycopersicum]	-	-	-	-	-	-	-
XM_004248503.3	0	0.440027	0.453853	0.0454503	0.596538	PREDICTED: cationic amino acid transporter 9, chloroplastic [Solanum lycopersicum]	-	-	-	-	-	-	-
XM_004239698.3	0	0.419989	0.338648	0.0897397	1.06466	PREDICTED: cysteine desulfurase 1, chloroplastic [Solanum lycopersicum]	Metabolism	Metabolism of other amino acids;Global and Overview	ko01100//Metabolic pathways;ko00450//Selenocompound metabolism	K11717	-	-	-
XM_010314909.2	0	1.03546	0.96848	0.0419012	0.0682732	PREDICTED: chromatin structure-remodeling complex protein SYD isoform X1 [Solanum lycopersicum]	-	-	-	-	-	-	-
XM_010323600.2	0	0.730667	0.679262	0.0422282	0.383265	PREDICTED: uncharacterized protein LOC101250307 isoform X2 [Solanum lycopersicum]	-	-	-	-	-	-	-
XM_004244244.3	0	0.523146	0.3548	0.0386501	1.08082	PREDICTED: protein VTE6, chloroplastic [Solanum lycopersicum]	-	-	-	-	-	-	-
XM_004237492.3	0	0.961968	0.577565	0.0379928	1.41852	PREDICTED: protein disulfide isomerase-like 1-4 [Solanum lycopersicum]	Genetic Information Processing	Folding, sorting and degradation	ko04141//Protein processing in endoplasmic reticulum	K09580	-	-	-
XM_010320578.2	0	1.69273	1.9156	0.387366	1.89043	PREDICTED: protein BREAKING OF ASYMMETRY IN THE STOMATAL LINEAGE-like isoform X2 [Capsicum annuum]	-	-	-	-	-	-	-
XM_004231433.3	0	0.472	0.884194	0.130773	0.851276	PREDICTED: photosystem II stability/assembly factor HCF136, chloroplastic isoform X1 [Solanum lycopersicum]	-	-	-	-	-	-	-
XM_010322245.2	0	0.549736	0.106347	0.0914928	0.683282	LOV/LOV protein [Solanum lycopersicum]	-	-	-	-	-	GO:0060089//molecular transducer activity	GO:0051716//cellular response to stimulus;GO:0023052//signaling;GO:0007154//cell communication;GO:0065007//biological regulation;GO:0050789//regulation of biological process;GO:0050896//response to stimulus;GO:0044763//single-organism cellular process;GO:0050794//regulation of cellular process;GO:0044699//single-organism process;GO:0044700//single organism signaling;GO:0007165//signal transductio…
NM_001247369.2	0	0.760796	0.867883	0.0131754	0.829439	beta-galactosidase [Solanum lycopersicum]	-	-	-	-	-	GO:0016798//hydrolase activity, acting on glycosyl bonds;GO:0004553//hydrolase activity, hydrolyzing O-glycosyl compounds;GO:0003824//catalytic activity;GO:0005488//binding;GO:0016787//hydrolase activity;GO:0015925//galactosidase activity	GO:0044238//primary metabolic process;GO:0008152//metabolic process
XM_004244510.3	0	0.802182	0.26956	0	0.80159	PREDICTED: shikimate O-hydroxycinnamoyltransferase-like [Solanum lycopersicum]	-	-	-	-	-	-	-
TCONS_00018105	0	0.454538	0.530912	0.0427647	0.260276	PREDICTED: glutamic acid-rich protein-like [Solanum tuberosum]	-	-	-	-	-	-	-
XM_010325418.2	0	0.960254	0.69883	0.291501	1.09654	PREDICTED: protein ULTRAPETALA 2-like isoform X2 [Solanum lycopersicum]	-	-	-	-	-	-	-
XM_004232378.3	0	0.556646	0.554499	0.0250185	0.280108	PREDICTED: uncharacterized protein LOC101265088 [Solanum lycopersicum]	-	-	-	-	-	-	-
XM_004232076.3	0	0.545103	0.3614	0.123072	0.246264	PREDICTED: protein furry homolog [Solanum lycopersicum]	-	-	-	-	-	-	-
XM_010327626.2	0	0.572925	0.607352	0.0105384	0.111893	PREDICTED: uncharacterized protein LOC101262246 isoform X2 [Solanum lycopersicum]	-	-	-	-	-	-	-
XM_004245170.3	0	0.432211	0.52601	0.076603	0.598015	PREDICTED: 6-hydroxynicotinate 3-monooxygenase [Solanum pennellii]	-	-	-	-	-	-	-
XM_004231060.3	0	0.257817	0.251496	0.0288015	0.207384	PREDICTED: protein FAR1-RELATED SEQUENCE 5 [Solanum lycopersicum]	-	-	-	-	-	-	-
XM_010326851.2	0	0.782434	0.824454	0.117665	0.778611	Embryo defective 2410 isoform 1 [Theobroma cacao]	-	-	-	-	-	-	-
NM_001246996.2	0	1.0907	1.39032	0.0476609	0.890202	alpha-L-arabinofuranosidase precursor [Solanum lycopersicum]	Metabolism	Carbohydrate metabolism	ko00520//Amino sugar and nucleotide sugar metabolism	K01209	-	GO:0016787//hydrolase activity;GO:0003824//catalytic activity;GO:0016798//hydrolase activity, acting on glycosyl bonds;GO:0004553//hydrolase activity, hydrolyzing O-glycosyl compounds	-
XM_004233477.3	0	0.320822	0.165866	0.0186724	0.142019	PREDICTED: phosphopantetheine adenylyltransferase [Solanum lycopersicum]	Metabolism	Metabolism of cofactors and vitamins;Global and Overview	ko01100//Metabolic pathways;ko00770//Pantothenate and CoA biosynthesis	K02201	-	-	-
XM_004252565.3	0	0.739635	0.825057	0.0684797	0.646703	PREDICTED: UDP-glucose 4-epimerase GEPI48-like [Solanum lycopersicum]	Metabolism	Carbohydrate metabolism;Global and Overview	ko01100//Metabolic pathways;ko00520//Amino sugar and nucleotide sugar metabolism;ko00052//Galactose metabolism	K01784	-	-	-
XM_004239076.3	0	0.422508	0.185715	0.114058	0.627353	PREDICTED: copper methylamine oxidase-like [Solanum pennellii]	Metabolism	Global and Overview;Biosynthesis of other secondary metabolites;Amino acid metabolism;Metabolism of other amino acids	ko01100//Metabolic pathways;ko01110//Biosynthesis of secondary metabolites;ko00260//Glycine, serine and threonine metabolism;ko00350//Tyrosine metabolism;ko00360//Phenylalanine metabolism;ko00410//beta-Alanine metabolism;ko00960//Tropane, piperidine and pyridine alkaloid biosynthesis;ko00950//Isoquinoline alkaloid biosynthesis	K00276	-	-	-
XM_004242451.3	0	1.01491	0.954903	0.0509839	0.992484	PREDICTED: shewanella-like protein phosphatase 1 [Solanum lycopersicum]	Metabolism	Carbohydrate metabolism;Global and Overview	ko01100//Metabolic pathways;ko00500//Starch and sucrose metabolism;ko00040//Pentose and glucuronate interconversions	K01051	GO:0005623//cell;GO:0030312//external encapsulating structure;GO:0044464//cell part;GO:0071944//cell periphery	GO:0016788//hydrolase activity, acting on ester bonds;GO:0052689//carboxylic ester hydrolase activity;GO:0016787//hydrolase activity;GO:0003824//catalytic activity	GO:1901575//organic substance catabolic process;GO:0016043//cellular component organization;GO:0071840//cellular component organization or biogenesis;GO:0044092//negative regulation of molecular function;GO:0005976//polysaccharide metabolic process;GO:0016052//carbohydrate catabolic process;GO:0065007//biological regulation;GO:0045229//external encapsulating structure organization;GO:0009056//cat…
XM_004247584.3	0	0.605952	0.767094	0.0872593	0.364875	PREDICTED: NAD(P)H-quinone oxidoreductase subunit N, chloroplastic [Solanum lycopersicum]	-	-	-	-	-	-	-
XM_004249798.2	0	0.4365	0.120525	0.0409303	0.655114	PREDICTED: probable complex I intermediate-associated protein 30 [Solanum lycopersicum]	-	-	-	-	-	-	-
NM_001320045.1	0	0.339994	0.495216	0.0947109	0.933219	virus resistant/susceptible lipocalin [Solanum lycopersicum]	-	-	-	-	-	-	-
XM_010317254.1	0	0.546552	0.610013	0.037414	0.399856	PREDICTED: sacsin [Solanum lycopersicum]	-	-	-	-	-	-	-
XM_004241166.3	0	0.517984	0.88254	0.207507	1.44908	transcription factor PCL1 [Solanum lycopersicum]	-	-	-	-	-	-	-
NM_001247018.2	0	0.529848	0.592784	0.192181	0.678072	ADP-glucose pyrophosphorylase large subunit [Solanum lycopersicum]	Metabolism	Global and Overview;Carbohydrate metabolism	ko01100//Metabolic pathways;ko01110//Biosynthesis of secondary metabolites;ko00500//Starch and sucrose metabolism;ko00520//Amino sugar and nucleotide sugar metabolism	K00975	GO:0043227//membrane-bounded organelle;GO:0009536//plastid;GO:0044424//intracellular part;GO:0005737//cytoplasm;GO:0044444//cytoplasmic part;GO:0043229//intracellular organelle;GO:0005622//intracellular;GO:0043231//intracellular membrane-bounded organelle;GO:0043226//organelle;GO:0044464//cell part;GO:0005623//cell	GO:0070566//adenylyltransferase activity;GO:0016779//nucleotidyltransferase activity;GO:0016772//transferase activity, transferring phosphorus-containing groups;GO:0016740//transferase activity;GO:0003824//catalytic activity	GO:0044763//single-organism cellular process;GO:0015980//energy derivation by oxidation of organic compounds;GO:0055114//oxidation-reduction process;GO:0044699//single-organism process;GO:0044260//cellular macromolecule metabolic process;GO:0006112//energy reserve metabolic process;GO:0006091//generation of precursor metabolites and energy;GO:0005975//carbohydrate metabolic process;GO:0006073//ce…
XM_004240469.3	0	0.175344	0.232278	0.0229611	0.40924	PREDICTED: peroxisome biogenesis protein 6 [Solanum lycopersicum]	Cellular Processes	Transport and catabolism	ko04146//Peroxisome	K13339	-	-	-
NM_001247390.2	0	0.629852	0.565911	0.0268476	0.792904	RNA-directed RNA polymerase [Solanum lycopersicum]	-	-	-	-	-	GO:0016740//transferase activity;GO:0003824//catalytic activity;GO:0016772//transferase activity, transferring phosphorus-containing groups;GO:0034062//RNA polymerase activity;GO:0016779//nucleotidyltransferase activity	GO:0009607//response to biotic stimulus;GO:0008152//metabolic process;GO:0009892//negative regulation of metabolic process;GO:0019222//regulation of metabolic process;GO:0001101//response to acid chemical;GO:0010629//negative regulation of gene expression;GO:0010468//regulation of gene expression;GO:0050896//response to stimulus;GO:0009605//response to external stimulus;GO:0051707//response to ot…
XM_004233423.3	0	1.63151	2.32193	0.408839	3.0604	PREDICTED: uncharacterized protein At5g65660-like [Solanum lycopersicum]	-	-	-	-	-	-	-
XM_004234769.3	0	0.529191	0.513514	0.0735373	0.98269	PREDICTED: stearoyl-[acyl-carrier-protein] 9-desaturase, chloroplastic [Solanum lycopersicum]	Metabolism	Lipid metabolism;Global and Overview	ko01212//Fatty acid metabolism;ko00061//Fatty acid biosynthesis;ko01040//Biosynthesis of unsaturated fatty acids	K03921	-	-	-
XM_004229723.3	0	0.680516	1.19884	0.125764	0.66473	PREDICTED: uncharacterized protein LOC101265167 [Solanum lycopersicum]	-	-	-	-	-	-	-
XM_004236314.3	0	0.525091	0.595713	0.135583	0.937436	PREDICTED: nuclear transcription factor Y subunit C-1-like isoform X1 [Solanum lycopersicum]	-	-	-	-	GO:0005634//nucleus;GO:0005622//intracellular;GO:0043226//organelle;GO:0043227//membrane-bounded organelle;GO:0044428//nuclear part;GO:0044424//intracellular part;GO:0043234//protein complex;GO:0044446//intracellular organelle part;GO:0005667//transcription factor complex;GO:0043231//intracellular membrane-bounded organelle;GO:0044422//organelle part;GO:0005623//cell;GO:0044798//nuclear transcrip…	GO:1901363//heterocyclic compound binding;GO:0003677//DNA binding;GO:0003676//nucleic acid binding;GO:0005515//protein binding;GO:0046983//protein dimerization activity;GO:0005488//binding;GO:0097159//organic cyclic compound binding	GO:0008152//metabolic process;GO:0018130//heterocycle biosynthetic process;GO:0044260//cellular macromolecule metabolic process;GO:0006139//nucleobase-containing compound metabolic process;GO:0016070//RNA metabolic process;GO:0034654//nucleobase-containing compound biosynthetic process;GO:0032774//RNA biosynthetic process;GO:0044249//cellular biosynthetic process;GO:0006807//nitrogen compound met…
XM_004232152.3	0	0.613412	0.418918	0.0404065	0.196526	PREDICTED: CSC1-like protein HYP1 isoform X1 [Solanum lycopersicum]	-	-	-	-	-	-	-
NM_001247422.3	0	0.688641	1.65894	0.26539	1.19485	PR5-like protein precursor [Solanum lycopersicum]	-	-	-	-	-	-	-
XM_004252142.3	0	0.612541	0.550093	0.0528213	0.646402	PREDICTED: nucleobase-ascorbate transporter 6 isoform X1 [Solanum lycopersicum]	-	-	-	-	-	-	-
XM_004250135.3	0	1.07582	0.502668	0.0792049	0.648306	uncharacterized LOC107802045 [Nicotiana tabacum]	-	-	-	-	-	-	-
NM_001247684.2	0	0.251364	0.466415	0.0101344	0.615155	beta-hexosaminidase 2 [Solanum lycopersicum]	Metabolism	Carbohydrate metabolism;Global and Overview;Glycan biosynthesis and metabolism	ko01100//Metabolic pathways;ko00520//Amino sugar and nucleotide sugar metabolism;ko00531//Glycosaminoglycan degradation;ko00511//Other glycan degradation;ko00603//Glycosphingolipid biosynthesis - globo series;ko00604//Glycosphingolipid biosynthesis - ganglio series	K12373	GO:0005737//cytoplasm;GO:0005623//cell;GO:0044424//intracellular part;GO:0071944//cell periphery;GO:0005618//cell wall;GO:0030312//external encapsulating structure;GO:0005622//intracellular;GO:0044444//cytoplasmic part;GO:0044464//cell part	GO:0004553//hydrolase activity, hydrolyzing O-glycosyl compounds;GO:0016798//hydrolase activity, acting on glycosyl bonds;GO:0003824//catalytic activity;GO:0016787//hydrolase activity;GO:0015929//hexosaminidase activity	GO:0008152//metabolic process;GO:0044238//primary metabolic process
XM_004241478.2	0	0.245615	0.552408	0.027536	0.643271	PREDICTED: GDSL esterase/lipase At5g62930 [Solanum lycopersicum]	-	-	-	-	-	-	-
XM_010327627.2	0	0.441119	0.693007	0.122191	0.304925	PREDICTED: F-box protein At4g00755-like [Solanum lycopersicum]	-	-	-	-	-	-	-
XM_019211697.1	0	0.288561	0.0496523	0.0264992	0.0596661	PREDICTED: ethylene-responsive transcription factor 7-like [Solanum lycopersicum]	-	-	-	-	GO:0005623//cell;GO:0043231//intracellular membrane-bounded organelle;GO:0043229//intracellular organelle;GO:0005622//intracellular;GO:0044424//intracellular part;GO:0043227//membrane-bounded organelle;GO:0043226//organelle;GO:0044464//cell part	GO:0001071//nucleic acid binding transcription factor activity	GO:0010467//gene expression;GO:0009059//macromolecule biosynthetic process;GO:0044260//cellular macromolecule metabolic process;GO:0044249//cellular biosynthetic process;GO:0034654//nucleobase-containing compound biosynthetic process;GO:0008152//metabolic process;GO:0034641//cellular nitrogen compound metabolic process;GO:0097659//nucleic acid-templated transcription;GO:0046483//heterocycle metab…
XM_004244447.3	0	0.561586	0.750512	0.0505218	0.650013	PREDICTED: uncharacterized protein At1g32220, chloroplastic [Solanum lycopersicum]	-	-	-	-	-	-	-
XM_004244722.3	0	0.444723	0.0883559	0.0783222	0.619969	PREDICTED: uncharacterized protein LOC101256311 isoform X2 [Solanum lycopersicum]	-	-	-	-	-	-	-
XM_004239080.3	0	0.76817	1.3993	0.0260504	1.05834	PREDICTED: inorganic phosphate transporter 2-1, chloroplastic [Solanum lycopersicum]	-	-	-	-	GO:0043229//intracellular organelle;GO:0043227//membrane-bounded organelle;GO:0043231//intracellular membrane-bounded organelle;GO:0009526//plastid envelope;GO:0031975//envelope;GO:0005737//cytoplasm;GO:0044446//intracellular organelle part;GO:0044444//cytoplasmic part;GO:0031967//organelle envelope;GO:0044422//organelle part;GO:0043226//organelle;GO:0044464//cell part;GO:0009536//plastid;GO:0005…	GO:0008509//anion transmembrane transporter activity;GO:0022892//substrate-specific transporter activity;GO:0022857//transmembrane transporter activity;GO:0005215//transporter activity;GO:0022891//substrate-specific transmembrane transporter activity;GO:0015075//ion transmembrane transporter activity;GO:0015103//inorganic anion transmembrane transporter activity;GO:0015114//phosphate ion transmem…	GO:0006810//transport;GO:1902578//single-organism localization;GO:0051179//localization;GO:0006811//ion transport;GO:0006820//anion transport;GO:0015698//inorganic anion transport;GO:0044763//single-organism cellular process;GO:0044699//single-organism process;GO:0006817//phosphate ion transport;GO:0044765//single-organism transport;GO:0051234//establishment of localization;GO:0009987//cellular p…
XM_004252698.3	0	1.61914	2.13677	0.153623	1.87344	PREDICTED: isoflavone 2'-hydroxylase [Solanum lycopersicum]	-	-	-	-	-	-	-
XM_010328040.2	0	0.280299	0.329075	0.0242204	0.38501	PREDICTED: tyrosine decarboxylase 1 [Solanum lycopersicum]	Metabolism	Amino acid metabolism;Biosynthesis of other secondary metabolites;Global and Overview	ko01100//Metabolic pathways;ko01110//Biosynthesis of secondary metabolites;ko00350//Tyrosine metabolism;ko00950//Isoquinoline alkaloid biosynthesis	K01592	-	-	-
XM_004237517.3	0	0.124266	0.565734	0.034966	0.506461	PREDICTED: uncharacterized protein LOC101265915 [Solanum lycopersicum]	-	-	-	-	-	-	-
XM_004236179.3	0	0.859998	0.543041	0.18855	0.438941	PREDICTED: vitellogenin-A2-like [Solanum tuberosum]	-	-	-	-	-	-	-
XM_004248095.3	0	0.838161	1.24665	0.204489	1.81524	PREDICTED: malonyl-coenzyme:anthocyanin 5-O-glucoside-6'''-O-malonyltransferase [Solanum lycopersicum]	-	-	-	-	-	-	-
XM_019211293.1	0	0.523411	0.301623	0.159458	0.598801	PREDICTED: persulfide dioxygenase ETHE1 homolog, mitochondrial-like [Solanum lycopersicum]	Metabolism	Energy metabolism	ko00920//Sulfur metabolism	K17725	-	-	-
XM_004238926.3	0	0.432567	0.131398	0.0382885	0.586138	PREDICTED: uncharacterized protein LOC101268278 [Solanum lycopersicum]	-	-	-	-	-	-	-
XM_004240415.2	0	0.52029	0.502711	0.167138	0.662777	PREDICTED: sterol 3-beta-glucosyltransferase UGT80A2 isoform X2 [Solanum lycopersicum]	-	-	-	-	-	-	-
XM_004234909.3	0	0.556901	0.924663	0.0929961	0.90834	PREDICTED: probable plastid-lipid-associated protein 14, chloroplastic isoform X1 [Solanum lycopersicum]	-	-	-	-	-	-	-
XM_004253184.3	0	0.806031	1.19542	0.232148	1.44301	PREDICTED: peptidyl-prolyl cis-trans isomerase FKBP19, chloroplastic isoform X1 [Solanum lycopersicum]	-	-	-	-	-	-	-
XM_004229587.3	0	0.48892	0.7396	0.229371	0.978177	PREDICTED: tRNA-dihydrouridine(20/20a) synthase-like [Solanum pennellii]	-	-	-	-	-	-	-
XM_010327620.2	0	0.404138	0.466965	0.124744	1.33471	PREDICTED: cell division protein FtsZ homolog 2-1, chloroplastic-like [Solanum lycopersicum]	-	-	-	-	-	-	-
XM_010329225.2	0	0.731252	0.512861	0.161665	0.725516	PREDICTED: probable magnesium transporter NIPA4 isoform X1 [Solanum lycopersicum]	-	-	-	-	-	-	GO:0051179//localization;GO:0006812//cation transport;GO:0051234//establishment of localization;GO:0030001//metal ion transport;GO:0072511//divalent inorganic cation transport;GO:1902578//single-organism localization;GO:0070838//divalent metal ion transport;GO:0044699//single-organism process;GO:0044765//single-organism transport;GO:0006810//transport;GO:0006811//ion transport
XM_004240715.2	0	0.543666	0.784271	0	0.237039	PREDICTED: quinone oxidoreductase 1 [Solanum pennellii]	-	-	-	-	-	-	-
XM_010315466.2	0	0.224577	0.0414921	0.0284191	0.310402	PREDICTED: uncharacterized protein LOC101249047 [Solanum lycopersicum]	-	-	-	-	-	-	-
XM_004250306.3	0	0.353972	0.468521	0.0604359	0.453106	PREDICTED: transmembrane protein 50 homolog [Solanum lycopersicum]	-	-	-	-	-	-	-
XM_010315427.2	0	0.489279	0.367491	0.172494	0.77616	PREDICTED: protein tesmin/TSO1-like CXC 5 isoform X1 [Solanum lycopersicum]	-	-	-	-	-	-	-
XM_010315656.1	0	0.492326	0.361278	0.0325506	0.92447	PREDICTED: transcription factor PIF3 [Solanum lycopersicum]	Organismal Systems;Environmental Information Processing	Environmental adaptation;Signal transduction	ko04075//Plant hormone signal transduction;ko04712//Circadian rhythm - plant	K12126	-	-	-
XM_010319322.2	0	0.151598	0.164293	0.0438422	0.18402	PREDICTED: SKP1-like protein 21 isoform X2 [Solanum lycopersicum]	Genetic Information Processing	Folding, sorting and degradation	ko04141//Protein processing in endoplasmic reticulum;ko04120//Ubiquitin mediated proteolysis	K03094	-	-	-
XM_004228483.3	0	0.428487	0.499317	0.0206398	0.408265	PREDICTED: E2F-associated phosphoprotein [Solanum lycopersicum]	-	-	-	-	-	-	-
TCONS_00010943	0	2.48967	2.67794	0.36512	1.46606	PREDICTED: SQUAMOSA promoter binding protein-like isoform X2 [Solanum lycopersicum]	-	-	-	-	-	-	-
XM_004236741.3	0	0.584963	0.809167	0.125531	1.40735	PREDICTED: probable low-specificity L-threonine aldolase 1 isoform X1 [Solanum lycopersicum]	Metabolism	Amino acid metabolism;Global and Overview	ko01100//Metabolic pathways;ko01110//Biosynthesis of secondary metabolites;ko01130//Biosynthesis of antibiotics;ko01120//Microbial metabolism in diverse environments;ko01230//Biosynthesis of amino acids;ko00260//Glycine, serine and threonine metabolism	K01620	-	-	-
XM_004250185.3	0	0.859002	0.557916	0.086218	0.447459	PREDICTED: uncharacterized oxidoreductase At4g09670-like [Solanum lycopersicum]	-	-	-	-	-	-	-
TCONS_00047300	0	0.963034	1.21686	0.0381351	0.980548	phototropin-1 [Solanum lycopersicum]	-	-	-	-	-	GO:0016301//kinase activity;GO:0097367//carbohydrate derivative binding;GO:0001883//purine nucleoside binding;GO:0032549//ribonucleoside binding;GO:0004672//protein kinase activity;GO:0016740//transferase activity;GO:0003824//catalytic activity;GO:0060089//molecular transducer activity;GO:0032550//purine ribonucleoside binding;GO:0036094//small molecule binding;GO:0001882//nucleoside binding;GO:0…	GO:0036211//protein modification process;GO:0006464//cellular protein modification process;GO:0043170//macromolecule metabolic process;GO:0044267//cellular protein metabolic process;GO:0050896//response to stimulus;GO:0044238//primary metabolic process;GO:0050794//regulation of cellular process;GO:0023052//signaling;GO:0043412//macromolecule modification;GO:0065007//biological regulation;GO:00717…
XM_004250774.3	0	0.321497	0.266983	0.0550068	0.353918	PREDICTED: K(+) efflux antiporter 3, chloroplastic [Solanum lycopersicum]	-	-	-	-	-	-	-
NM_001346866.1	0	0.716302	0.651084	0.0577583	0.533869	NADH-ubiquinone oxidoreductase-related protein [Solanum lycopersicum]	Metabolism	Energy metabolism;Global and Overview	ko01100//Metabolic pathways;ko00190//Oxidative phosphorylation	K03939	-	-	-
XM_004236565.3	0	0.183808	0.898496	0.0218594	0.841866	PREDICTED: uncharacterized protein LOC107018280 [Solanum pennellii]	-	-	-	-	-	-	-
XM_004236619.3	0	0.214505	0.0667137	0.0109711	0.40952	PREDICTED: rho GDP-dissociation inhibitor 1 [Solanum lycopersicum]	-	-	-	-	-	-	-
XM_004230440.2	0	0.740986	0.724836	0.217591	1.04514	PREDICTED: aminomethyltransferase, mitochondrial isoform X1 [Nicotiana sylvestris]	-	-	-	-	-	-	-
XM_010319722.2	0	1.12496	1.17855	0.404696	1.88194	PREDICTED: soluble starch synthase 1, chloroplastic/amyloplastic isoform X2 [Solanum lycopersicum]	Metabolism	Carbohydrate metabolism;Global and Overview	ko01100//Metabolic pathways;ko01110//Biosynthesis of secondary metabolites;ko00500//Starch and sucrose metabolism	K00703	-	-	-
XM_004240884.3	0	0.0769016	0.164494	0.0434786	0.304633	PREDICTED: gibberellin 2-beta-dioxygenase 3 [Solanum lycopersicum]	-	-	-	-	-	-	-
TCONS_00003626	0	1.02219	0.565215	0.100006	0.367791	PREDICTED: BEL1-like homeodomain protein 1 isoform X2 [Solanum lycopersicum]	-	-	-	-	GO:0043231//intracellular membrane-bounded organelle;GO:0043229//intracellular organelle;GO:0044424//intracellular part;GO:0044464//cell part;GO:0005623//cell;GO:0043226//organelle;GO:0043227//membrane-bounded organelle;GO:0005622//intracellular	GO:0005515//protein binding;GO:0046983//protein dimerization activity;GO:0003676//nucleic acid binding;GO:0001071//nucleic acid binding transcription factor activity;GO:0003677//DNA binding;GO:0097159//organic cyclic compound binding;GO:0005488//binding;GO:1901363//heterocyclic compound binding	GO:0071704//organic substance metabolic process;GO:0009314//response to radiation;GO:0009416//response to light stimulus;GO:0032774//RNA biosynthetic process;GO:0018130//heterocycle biosynthetic process;GO:0009628//response to abiotic stimulus;GO:0042221//response to chemical;GO:0071840//cellular component organization or biogenesis;GO:0010467//gene expression;GO:0048284//organelle fusion;GO:0043…
TCONS_00046569	0	0.0738821	0.281083	0.025826	0.404338	Os12g0544600 [Oryza sativa Japonica Group]	-	-	-	-	-	-	-
XM_004233998.3	0	0.436517	0.300612	0.00958605	1.0072	NRC2a [Nicotiana benthamiana]	Organismal Systems	Environmental adaptation	ko04626//Plant-pathogen interaction	K13457	-	-	-
XM_004230119.3	0	0.819183	1.47227	0.336525	2.38086	PREDICTED: GDSL esterase/lipase At1g54790 [Solanum lycopersicum]	-	-	-	-	-	-	-
NM_001347098.1	0	1.39431	0.97396	0.108845	1.62216	copper chaperone for superoxide dismutase isoform 1 [Solanum lycopersicum]	-	-	-	-	-	-	-
XM_010322263.2	0	0.514324	0.917977	0.130919	0.700631	PREDICTED: E3 ubiquitin-protein ligase BOI [Solanum lycopersicum]	-	-	-	-	-	-	-
XM_019210993.1	0	1.50895	1.2804	0.178221	1.78725	O-fucosyltransferase family protein 1 [Solanum lycopersicum]	-	-	-	-	-	-	-
XM_004229581.3	0	1.03119	0.869416	0.191068	0.748521	PREDICTED: chaperonin-like RbcX protein 2, chloroplastic [Nicotiana attenuata]	-	-	-	-	-	-	-
XM_010326599.2	0	0.684724	0.385528	0.229631	0.694174	PREDICTED: peroxisomal (S)-2-hydroxy-acid oxidase GLO1 isoform X1 [Solanum lycopersicum]	Metabolism;Cellular Processes	Transport and catabolism;Global and Overview;Carbohydrate metabolism	ko01100//Metabolic pathways;ko01110//Biosynthesis of secondary metabolites;ko01130//Biosynthesis of antibiotics;ko01120//Microbial metabolism in diverse environments;ko01200//Carbon metabolism;ko04146//Peroxisome;ko00630//Glyoxylate and dicarboxylate metabolism	K11517	-	-	-
XM_004232778.3	0	0.382819	0.406089	0.0352508	0.497393	PREDICTED: katanin p80 WD40 repeat-containing subunit B1 homolog isoform X1 [Solanum lycopersicum]	-	-	-	-	-	-	-
XM_004230126.3	0	0.935695	1.79039	0.353414	2.43685	PREDICTED: serine/threonine-protein kinase CDL1 [Solanum lycopersicum]	-	-	-	-	-	-	-
TCONS_00013745	0	2.83056	3.07163	0.589288	3.56906	-	-	-	-	-	-	-	-
XM_004237739.3	0	0.552061	1.12619	0.140617	0.335056	PREDICTED: fructose-1,6-bisphosphatase, cytosolic [Solanum lycopersicum]	Metabolism	Energy metabolism;Carbohydrate metabolism;Global and Overview	ko01100//Metabolic pathways;ko01110//Biosynthesis of secondary metabolites;ko01130//Biosynthesis of antibiotics;ko01120//Microbial metabolism in diverse environments;ko01200//Carbon metabolism;ko00010//Glycolysis / Gluconeogenesis;ko00710//Carbon fixation in photosynthetic organisms;ko00051//Fructose and mannose metabolism;ko00030//Pentose phosphate pathway	K03841	-	-	-
XM_004240367.3	0	1.02241	1.24835	0.255042	1.03931	TatD_DNase domain-containing protein [Cephalotus follicularis]	-	-	-	-	-	-	-
XM_004236955.3	0	0.30074	0.767912	0.133822	0.803884	PREDICTED: uncharacterized protein LOC101260633 [Solanum lycopersicum]	-	-	-	-	-	-	-
XM_010320322.2	0	0.469485	0.67841	0.208795	1.0453	PREDICTED: elongation factor 1-alpha isoform X3 [Solanum lycopersicum]	Genetic Information Processing	Translation	ko03015//mRNA surveillance pathway	K14416	-	-	-
TCONS_00039292	0	1.07294	1.07294	0.197577	0.932079	PREDICTED: cyclin-T1-3 [Solanum lycopersicum]	-	-	-	-	-	-	-
XM_004237008.3	0	0.904777	0.410712	0.113482	0.693111	PREDICTED: putative pentatricopeptide repeat-containing protein At1g26500 [Solanum lycopersicum]	-	-	-	-	-	-	-
TCONS_00036349	0	0.254702	0.06311	0	0.254702	PREDICTED: apyrase 2 [Solanum lycopersicum]	Metabolism	Nucleotide metabolism	ko00230//Purine metabolism;ko00240//Pyrimidine metabolism	K14641	-	-	-
NM_001328431.1	0	1.8128	2.10618	0.0744413	2.0044	glycerol-3-phosphate 2-O-acyltransferase 6 [Solanum lycopersicum]	Metabolism	Global and Overview;Lipid metabolism	ko01100//Metabolic pathways;ko01110//Biosynthesis of secondary metabolites;ko00564//Glycerophospholipid metabolism;ko00561//Glycerolipid metabolism	K13508	-	-	-
XM_010322355.2	0	0.0831176	0.0859001	0.0349761	0.295128	PREDICTED: ultraviolet-B receptor UVR8 isoform X2 [Solanum pennellii]	-	-	-	-	-	-	-
XM_004250848.3	0	0.837094	0.979113	0.0293241	0.0918128	PREDICTED: dihydropyrimidinase isoform X1 [Solanum lycopersicum]	Metabolism	Nucleotide metabolism;Global and Overview;Metabolism of other amino acids;Metabolism of cofactors and vitamins	ko01100//Metabolic pathways;ko00240//Pyrimidine metabolism;ko00410//beta-Alanine metabolism;ko00770//Pantothenate and CoA biosynthesis	K01464	-	-	-
XM_004240364.3	0	1.32074	1.98508	0.308807	1.2613	PREDICTED: BAG family molecular chaperone regulator 4 [Solanum lycopersicum]	-	-	-	-	-	-	-
XM_004245054.3	0	0.192267	0.692742	0.0239955	0.61193	PREDICTED: uncharacterized protein ycf36 isoform X1 [Solanum lycopersicum]	-	-	-	-	-	-	-
XM_004230162.3	0	1.05502	0.769013	0.292337	1.19634	PREDICTED: chaperone protein DnaJ isoform X1 [Solanum pennellii]	-	-	-	-	-	-	-
XM_004240005.3	0	0.2304	0.287802	0.0216951	0.45659	PREDICTED: flavin-containing monooxygenase FMO GS-OX5-like [Solanum lycopersicum]	-	-	-	-	-	-	-
XM_004248731.3	0	0.816527	0.988685	0.0813883	0.880895	PREDICTED: serine carboxypeptidase-like 18 [Solanum lycopersicum]	-	-	-	-	-	-	-
XM_004231574.3	0	0.501931	0.488191	0.0631477	0.296531	PREDICTED: ATPase family AAA domain-containing protein 1-A isoform X1 [Solanum lycopersicum]	-	-	-	-	-	-	-
XM_004249148.2	0	1.42431	0.330957	0.0570811	1.05085	PREDICTED: zinc finger CCCH domain-containing protein 30 [Solanum lycopersicum]	-	-	-	-	-	-	-
XM_010316178.2	0	0.993305	0.924593	0.0780025	0.0684797	PREDICTED: trihelix transcription factor GT-2-like [Solanum lycopersicum]	-	-	-	-	-	-	-
TCONS_00000293	0	0.353489	0.382423	0.0760359	0.635003	PREDICTED: transcription factor E2FA isoform X2 [Solanum lycopersicum]	-	-	-	-	-	-	-
XM_004245230.3	0	1.14873	1.43513	0.211035	1.64565	PREDICTED: probable plastid-lipid-associated protein 10, chloroplastic isoform X2 [Solanum lycopersicum]	-	-	-	-	-	-	-
XM_010328574.2	0	0.439846	0.23222	0.070718	0.721001	PREDICTED: jasmonic acid-amido synthetase JAR1-like [Solanum lycopersicum]	Environmental Information Processing	Signal transduction	ko04075//Plant hormone signal transduction	K14506	-	-	-
XM_004240046.3	0	1.21839	0.740455	0.222891	0.833564	PREDICTED: E3 ubiquitin-protein ligase TRAIP-like isoform X1 [Solanum lycopersicum]	-	-	-	-	-	-	-
XM_010322261.2	0	1.09036	0.838189	0.0619869	0.405328	PREDICTED: F-box/kelch-repeat protein At3g23880-like [Solanum lycopersicum]	-	-	-	-	-	-	-
XM_004234099.3	0	0.144222	0.944263	0.09883	0.634656	PREDICTED: receptor-like serine/threonine-protein kinase At4g25390 [Solanum lycopersicum]	-	-	-	-	-	-	-
XM_004245666.3	0	1.04381	0.721411	0.22184	0.751589	PREDICTED: LRR receptor-like serine/threonine-protein kinase GSO1 [Solanum lycopersicum]	-	-	-	-	-	-	-
XM_004244731.3	0	0.474717	0.251853	0.106073	0.687378	PREDICTED: inositol 1,3,4-trisphosphate 5/6-kinase 4 isoform X2 [Solanum lycopersicum]	-	-	-	-	-	-	-
XM_004244191.3	0	0.512574	0.434882	0.133502	0.540319	PREDICTED: phytosulfokine receptor 2 [Solanum lycopersicum]	-	-	-	-	-	-	-
TCONS_00028678	0	0.163942	0.0286502	0.00412789	0.0998112	PREDICTED: uncharacterized protein LOC104645530 [Solanum lycopersicum]	-	-	-	-	-	-	-
XM_004252306.3	0	0.0842982	0.453784	0.032697	0.888307	PREDICTED: homeobox-leucine zipper protein ATHB-15 [Solanum lycopersicum]	-	-	-	-	-	-	-
XM_004228610.3	0	0.701089	0.573669	0.155795	0.658963	PREDICTED: nuclear transcription factor Y subunit A-10 [Solanum lycopersicum]	-	-	-	-	-	-	-
XM_004233949.3	0	0.583518	1.39376	0.26808	1.4614	PREDICTED: protease HtpX homolog isoform X1 [Solanum pennellii]	-	-	-	-	-	-	-
XM_010321052.2	0	0.17534	0.769446	0.102787	0.991094	PREDICTED: pre-mRNA-processing protein 40C isoform X2 [Solanum lycopersicum]	Genetic Information Processing	Transcription	ko03040//Spliceosome	K12824	-	-	-
TCONS_00010099	0	0.608517	0.36059	0.0906025	0.548893	PREDICTED: cationic amino acid transporter 4, vacuolar-like [Solanum lycopersicum]	-	-	-	-	GO:0016020//membrane	-	-
XM_004235900.3	0	1.61933	1.78778	0.415037	1.49125	PREDICTED: uncharacterized protein LOC101248862 [Solanum lycopersicum]	-	-	-	-	-	-	-
XM_004245184.3	0	0.298991	0.893785	0.0135891	0.974749	PREDICTED: psbP domain-containing protein 5, chloroplastic isoform X1 [Solanum lycopersicum]	-	-	-	-	-	-	-
XM_004239285.3	0	0.55566	1.18662	0.152003	0.421891	PREDICTED: NAD(P)H-quinone oxidoreductase subunit L, chloroplastic [Solanum lycopersicum]	-	-	-	-	-	-	-
XM_004246614.3	0	0.293731	1.18126	0.0814276	1.36231	PREDICTED: putative serine/threonine-protein kinase isoform X2 [Solanum lycopersicum]	-	-	-	-	-	-	-
TCONS_00014515	0	0.550197	0.750022	0.0951572	0.303069	PREDICTED: flavin-containing monooxygenase FMO GS-OX-like 9 isoform X2 [Solanum lycopersicum]	-	-	-	-	-	GO:0016709//oxidoreductase activity, acting on paired donors, with incorporation or reduction of molecular oxygen, NAD(P)H as one donor, and incorporation of one atom of oxygen;GO:0016491//oxidoreductase activity;GO:0036094//small molecule binding;GO:0097159//organic cyclic compound binding;GO:0003824//catalytic activity;GO:0005488//binding;GO:0016705//oxidoreductase activity, acting on paired do…	GO:0044710//single-organism metabolic process;GO:0008152//metabolic process;GO:0044699//single-organism process
TCONS_00000298	0	0.9203	0.529068	0.237751	0.849041	PREDICTED: lipid droplet-associated hydrolase isoform X3 [Solanum lycopersicum]	-	-	-	-	-	-	-
XM_010327645.2	0	0.578579	0.689373	0	0.503062	PREDICTED: GTP-binding protein At2g22870 [Solanum lycopersicum]	-	-	-	-	-	GO:0005488//binding;GO:0032550//purine ribonucleoside binding;GO:0001883//purine nucleoside binding;GO:0097367//carbohydrate derivative binding;GO:0097159//organic cyclic compound binding;GO:0001882//nucleoside binding;GO:1901363//heterocyclic compound binding;GO:0036094//small molecule binding;GO:0032549//ribonucleoside binding	-
XM_010324637.2	0	0.36257	1.35134	0.0701611	0.531252	Mitochondrial ATP synthase 6 kDa subunit [Zostera marina]	-	-	-	-	-	-	-
XM_004228842.3	0	0.41864	1.81147	0.20581	1.12653	PREDICTED: photosystem II 5 kDa protein, chloroplastic-like [Solanum lycopersicum]	-	-	-	-	-	-	-
XM_004233330.3	0	0.850758	0.530897	0.199469	0.805933	PREDICTED: protein ENHANCED DISEASE RESISTANCE 2-like [Nicotiana sylvestris]	-	-	-	-	-	-	-
TCONS_00048315	0	1.14022	0.661125	0.304855	0.731965	PREDICTED: intermediate filament protein ifa-3 isoform X2 [Solanum lycopersicum]	-	-	-	-	-	-	-
XM_010320616.2	0	0.215729	0.64075	0.0557878	0.776745	rac-like GTP-binding protein 3 [Nicotiana tabacum]	Cellular Processes	Transport and catabolism	ko04145//Phagosome	K04392	-	-	-
XM_004249193.3	0	0.542213	0.802835	0.140373	0.884961	PREDICTED: two-component response regulator ORR9 [Solanum lycopersicum]	Environmental Information Processing	Signal transduction	ko04075//Plant hormone signal transduction	K14492	-	-	-
XM_019212232.1	0	0.602408	1.41767	0.159356	1.48881	PREDICTED: serine/threonine protein phosphatase 2A 57 kDa regulatory subunit B' theta isoform [Solanum lycopersicum]	Genetic Information Processing	Translation	ko03015//mRNA surveillance pathway	K11584	-	-	-
TCONS_00045006	0	1.13698	1.03968	0.115919	0.672313	PREDICTED: polypyrimidine tract-binding protein homolog 3-like [Solanum lycopersicum]	-	-	-	-	-	-	-
XM_010315717.2	0	0.456685	1.07068	0.0706767	0.72849	PREDICTED: uncharacterized protein LOC104644883 [Solanum lycopersicum]	-	-	-	-	-	-	-
XM_004229356.2	0	1.03296	0.984765	0.229304	0.624818	PREDICTED: uncharacterized protein LOC101246277 isoform X1 [Solanum lycopersicum]	-	-	-	-	-	-	-
XM_004250825.3	0	0.835033	0.668104	0.0061002	1.25435	PREDICTED: zinc finger protein WIP2 [Solanum lycopersicum]	-	-	-	-	-	-	-
XM_004244734.3	0	0.738193	0.599216	0.200299	0.485427	PREDICTED: 6,7-dimethyl-8-ribityllumazine synthase, chloroplastic isoform X1 [Solanum lycopersicum]	Metabolism	Global and Overview;Metabolism of cofactors and vitamins	ko01100//Metabolic pathways;ko01110//Biosynthesis of secondary metabolites;ko00740//Riboflavin metabolism	K00794	-	-	-
XM_019211905.1	0	1.2171	1.01533	0.309544	1.43113	PREDICTED: pentatricopeptide repeat-containing protein At5g39710 [Solanum lycopersicum]	-	-	-	-	-	-	-
XM_004242927.3	0	1.34301	1.36014	0.00623195	1.21165	PREDICTED: hippocampus abundant transcript-like protein 1 [Solanum lycopersicum]	-	-	-	-	-	-	-
XM_004233350.3	0	2.06856	0.859301	0.324479	0.631032	PREDICTED: probable sodium-coupled neutral amino acid transporter 6 [Solanum lycopersicum]	-	-	-	-	-	-	-
XM_019214894.1	0	1.18133	1.2343	0.274794	0.696471	PREDICTED: formin-like protein 18 isoform X1 [Solanum lycopersicum]	-	-	-	-	-	-	-
TCONS_00034888	0	1.31539	1.24552	0.183641	0.625725	PREDICTED: protein NYNRIN-like [Nicotiana tabacum]	-	-	-	-	-	-	-
XM_004250528.3	0	1.16338	1.06697	0.13691	0.177882	PREDICTED: TMV resistance protein N-like isoform X1 [Solanum lycopersicum]	-	-	-	-	-	-	-
XM_004230107.3	0	0.791716	0.85328	0.0135465	0.883104	PREDICTED: histidine-containing phosphotransfer protein 1 [Solanum lycopersicum]	Environmental Information Processing	Signal transduction	ko04075//Plant hormone signal transduction	K14490	-	GO:0016628//oxidoreductase activity, acting on the CH-CH group of donors, NAD or NADP as acceptor;GO:0060089//molecular transducer activity;GO:0003824//catalytic activity;GO:0016627//oxidoreductase activity, acting on the CH-CH group of donors;GO:0016491//oxidoreductase activity	GO:0044699//single-organism process;GO:0008152//metabolic process;GO:0044710//single-organism metabolic process
XM_004240404.3	0	0.225465	0.181838	0.0424353	0.568117	PREDICTED: putative ER lumen protein-retaining receptor C28H8.4 [Solanum lycopersicum]	-	-	-	-	-	-	-
XM_004236142.3	0	0.440573	0.0921182	0.0544478	0.43472	PREDICTED: hypersensitive-induced response protein 1 [Solanum lycopersicum]	-	-	-	-	-	-	-
XM_004238475.3	0	0.130199	0.166358	0.0317089	0.130199	PREDICTED: pumilio homolog 2-like [Solanum lycopersicum]	-	-	-	-	-	-	-
XM_004252926.3	0	0.608941	1.16724	0.0160301	1.09361	PREDICTED: uncharacterized hydrolase YugF isoform X1 [Solanum lycopersicum]	-	-	-	-	-	-	-
XM_010318579.2	0	0.651336	0.775568	0.0242475	0.0322403	PREDICTED: uncharacterized protein LOC104645878 isoform X1 [Solanum lycopersicum]	-	-	-	-	-	-	-
XM_010329352.1	0	1.28876	0.601264	0.234055	0.839776	PREDICTED: uncharacterized protein LOC101251729 [Solanum lycopersicum]	-	-	-	-	-	-	-
XM_010323817.2	0	0.310068	0.14439	0.0167757	0.343699	PREDICTED: probable inactive serine/threonine-protein kinase scy1 isoform X2 [Solanum lycopersicum]	-	-	-	-	-	-	-
TCONS_00031360	0	0.5764	0.758992	0	0.506011	PREDICTED: F-box protein At3g07870 isoform X2 [Solanum lycopersicum]	-	-	-	-	-	-	-
XM_010327589.2	0	2.00872	2.49632	0.415037	1.79858	PREDICTED: F-box/kelch-repeat protein At3g23880-like isoform X1 [Solanum lycopersicum]	-	-	-	-	-	-	-
XM_010317071.2	0	0.0953479	0.839008	0.0441226	0.254046	PREDICTED: protein prenyltransferase alpha subunit repeat-containing protein 1-B [Solanum lycopersicum]	-	-	-	-	-	-	-
XM_004237063.3	0	1.01815	0.584963	0.281182	1.26607	PREDICTED: G-type lectin S-receptor-like serine/threonine-protein kinase At5g35370 [Solanum lycopersicum]	-	-	-	-	-	-	-
NM_001317892.1	0	2.24351	1.91863	0.331206	2.13327	vacuolar glucose transporter 1 [Solanum lycopersicum]	-	-	-	-	-	-	-
XM_004228771.1	0	0.546488	1.53343	0.0829894	1.59756	PREDICTED: G-type lectin S-receptor-like serine/threonine-protein kinase LECRK2 [Solanum lycopersicum]	-	-	-	-	-	-	-
XM_019214601.1	0	0.356144	0.578536	0.128733	1.00959	PREDICTED: protein XRI1 isoform X2 [Solanum lycopersicum]	-	-	-	-	-	-	-
XM_004236932.3	0	1.1366	1.91608	0.35707	2.16332	PREDICTED: putative zinc finger protein At1g68190 isoform X2 [Solanum lycopersicum]	-	-	-	-	-	-	-
XM_010326786.1	0	1.03441	0.39752	0.142019	0.54119	PREDICTED: cystathionine beta-lyase, chloroplastic isoform X2 [Solanum lycopersicum]	Metabolism	Amino acid metabolism;Metabolism of other amino acids;Global and Overview	ko01100//Metabolic pathways;ko01110//Biosynthesis of secondary metabolites;ko01230//Biosynthesis of amino acids;ko00270//Cysteine and methionine metabolism;ko00450//Selenocompound metabolism	K01760	-	-	-
XM_010326901.2	0	0.678072	0.332575	0.0421255	1.28074	PREDICTED: dol-P-Man:Man(7)GlcNAc(2)-PP-Dol alpha-1,6-mannosyltransferase isoform X1 [Solanum lycopersicum]	Metabolism	Global and Overview;Glycan biosynthesis and metabolism	ko01100//Metabolic pathways;ko00510//N-Glycan biosynthesis	K03847	-	-	-
XM_010317759.2	0	1.37935	0.881356	0.0215332	1.20211	PREDICTED: 7-deoxyloganetic acid glucosyltransferase-like [Solanum lycopersicum]	-	-	-	-	-	-	-
XM_004236772.3	0	1.28652	1.12051	0.373458	1.33931	PREDICTED: uncharacterized protein LOC101257555 isoform X1 [Solanum lycopersicum]	Genetic Information Processing	Folding, sorting and degradation	ko03018//RNA degradation	K10643	-	-	-
XM_004242605.3	0	0.859137	0.675273	0.0762356	0.846754	PREDICTED: RING-H2 finger protein ATL13 [Solanum lycopersicum]	-	-	-	-	-	-	-
TCONS_00005811	0	0.889442	0.608421	0.0117772	0.503891	PREDICTED: F-box/LRR-repeat protein 3 [Solanum lycopersicum]	Metabolism	Global and Overview;Carbohydrate metabolism	ko01100//Metabolic pathways;ko00500//Starch and sucrose metabolism;ko00040//Pentose and glucuronate interconversions	K01051	-	-	-
TCONS_00042407	0	0.981699	0.839892	0.0709665	0.371969	PREDICTED: probable alpha,alpha-trehalose-phosphate synthase [UDP-forming] 7 [Solanum lycopersicum]	Metabolism	Carbohydrate metabolism;Global and Overview	ko01100//Metabolic pathways;ko00500//Starch and sucrose metabolism	K16055	-	-	-
XM_010318539.2	0	1.10871	1.45829	0.037153	0.909397	PREDICTED: uncharacterized protein LOC101268540 isoform X2 [Solanum lycopersicum]	-	-	-	-	-	-	-
XM_004240427.3	0	1.19182	1.40174	0.243043	1.10218	PREDICTED: probable inactive histone-lysine N-methyltransferase SUVR2 [Solanum lycopersicum]	-	-	-	-	-	-	-
XM_004252665.3	0	1.7856	1.55722	0.445626	1.64331	PREDICTED: RING-H2 finger protein ATL54-like [Solanum lycopersicum]	-	-	-	-	-	-	-
XM_010314178.2	0	0.332983	2.10369	0.182203	1.1883	PREDICTED: sec-independent protein translocase protein TatB-like isoform X1 [Solanum pennellii]	-	-	-	-	-	-	-
XM_004243962.3	0	0.368782	1.31912	0.196143	1.04821	PREDICTED: uncharacterized protein LOC101266240 [Solanum lycopersicum]	-	-	-	-	-	-	-
XM_019213237.1	0	1.19068	2	0.407175	1.71961	PREDICTED: probable splicing factor 3A subunit 1 [Solanum lycopersicum]	Genetic Information Processing	Transcription	ko03040//Spliceosome	K12825	-	-	-
XM_010321788.2	0	2.23704	2.46375	0.652077	3.18743	PREDICTED: probable mediator of RNA polymerase II transcription subunit 26c isoform X2 [Solanum lycopersicum]	-	-	-	-	-	-	-
XM_004235466.3	0	1.51295	1.52989	0.512951	2	PREDICTED: vacuolar cation/proton exchanger 3 isoform X1 [Solanum lycopersicum]	-	-	-	-	-	-	-
TCONS_00045886	0	1.72698	0.814444	0	1.04087	PREDICTED: PHD finger protein MALE MEIOCYTE DEATH 1-like [Solanum tuberosum]	-	-	-	-	-	-	-
TCONS_00046425	0	1.04947	0.480626	0.158698	0.671767	-	-	-	-	-	-	-	-
XM_010314428.2	0	0.799701	0.682518	0.214739	0.945552	PREDICTED: isocitrate dehydrogenase [NADP] isoform X2 [Solanum lycopersicum]	Metabolism;Cellular Processes	Transport and catabolism;Global and Overview;Metabolism of other amino acids;Carbohydrate metabolism	ko01100//Metabolic pathways;ko01110//Biosynthesis of secondary metabolites;ko01130//Biosynthesis of antibiotics;ko01120//Microbial metabolism in diverse environments;ko01200//Carbon metabolism;ko01230//Biosynthesis of amino acids;ko00480//Glutathione metabolism;ko04146//Peroxisome;ko00020//Citrate cycle (TCA cycle);ko01210//2-Oxocarboxylic acid metabolism	K00031	-	-	-
TCONS_00046019	0	0.387023	0.547488	0.174029	0.680382	PREDICTED: ALBINO3-like protein 2, chloroplastic isoform X1 [Solanum lycopersicum]	Genetic Information Processing	Folding, sorting and degradation	ko03060//Protein export	K03217	-	-	-
XM_004246221.3	0	0.395929	0.493539	0.0740006	0.109624	PREDICTED: U-box domain-containing protein 16 [Solanum lycopersicum]	-	-	-	-	-	-	-
TCONS_00015969	0	0.736966	1.5656	0.0379678	0.539366	PREDICTED: nudix hydrolase 23, chloroplastic isoform X6 [Solanum pennellii]	Metabolism	Metabolism of cofactors and vitamins;Global and Overview;Nucleotide metabolism	ko01100//Metabolic pathways;ko00230//Purine metabolism;ko00740//Riboflavin metabolism	K18453	-	-	-
XM_019211496.1	0	2.03328	1.62293	0.371094	1.04731	PREDICTED: uncharacterized protein LOC101256223 [Solanum lycopersicum]	-	-	-	-	-	-	-
TCONS_00043265	0	0.876265	0.704993	0.0389941	0.380031	PREDICTED: auxin-responsive protein SAUR32-like [Nicotiana tomentosiformis]	Environmental Information Processing	Signal transduction	ko04075//Plant hormone signal transduction	K14488	-	-	-
XM_004239618.3	0	0.704993	0.68054	0	0.524421	PREDICTED: GATA transcription factor 8-like isoform X2 [Solanum lycopersicum]	-	-	-	-	-	-	-
TCONS_00043104	0	1.80445	1.72677	0.309684	0.937716	PREDICTED: alkane hydroxylase MAH1-like [Solanum lycopersicum]	-	-	-	-	-	-	-
XM_004230144.2	0	0.957565	1.48393	0.120294	1.63967	PREDICTED: acetylajmalan esterase isoform X1 [Solanum lycopersicum]	-	-	-	-	-	-	-
XM_010316925.2	0	0.79518	0.355481	0.234465	1.01057	PREDICTED: E3 ubiquitin-protein ligase MBR2 isoform X2 [Solanum lycopersicum]	-	-	-	-	-	-	-
TCONS_00006797	0	0.697073	0.540568	0.0641303	0.125531	PREDICTED: sugar transporter ERD6-like 5 isoform X1 [Solanum lycopersicum]	-	-	-	-	-	-	-
TCONS_00027963	0	2.87447	2.95936	0.0671142	0.36257	PREDICTED: protein disulfide-isomerase [Solanum lycopersicum]	Genetic Information Processing	Folding, sorting and degradation	ko04141//Protein processing in endoplasmic reticulum	K09580	-	-	-
XM_004235515.2	0	0.680932	1.11018	0.232173	1.34465	PREDICTED: pre-mRNA-splicing factor CWC22 homolog [Solanum lycopersicum]	-	-	-	-	-	-	-
TCONS_00000777	0	0.455195	1.49701	0.0230836	0.732304	-	-	-	-	-	-	-	-
XM_010327859.1	0	1.16729	0.354665	0.0465426	1.39119	PREDICTED: probable F-box protein At4g22060 [Solanum lycopersicum]	-	-	-	-	-	-	-
TCONS_00036425	0	0.103093	0.768674	0.0524674	1.13993	PREDICTED: DNA-binding protein HEXBP-like [Solanum pennellii]	-	-	-	-	-	-	-
TCONS_00022942	0	1.11757	0.779874	0.10497	1.20282	LOW QUALITY PROTEIN: zf-CCHC domain-containing protein/MP domain-containing protein, partial [Cephalotus follicularis]	-	-	-	-	-	-	-
XM_004247036.3	0	0.481533	0.826668	0.10497	0.461904	PREDICTED: inner membrane protein BB_0250-like isoform X3 [Nicotiana tabacum]	-	-	-	-	-	-	-
XM_010319708.2	0	2.52474	2.02027	0.026967	0.915936	PREDICTED: probable plastid-lipid-associated protein 14, chloroplastic isoform X1 [Solanum lycopersicum]	-	-	-	-	-	-	-
XM_010323852.2	0	0.912537	1.21022	0.281771	1.5174	PREDICTED: SNF2 domain-containing protein CLASSY 1-like [Solanum lycopersicum]	Genetic Information Processing	Replication and repair	ko03440//Homologous recombination	K10875	-	-	-
NM_001246849.2	0	1.72437	0.430634	0.0614005	1.2578	stress regulated protein [Solanum lycopersicum]	-	-	-	-	-	-	-
TCONS_00024297	0	0.697971	0.98388	0	1.152	PREDICTED: diphthine methyltransferase homolog [Solanum lycopersicum]	-	-	-	-	-	-	-
TCONS_00050605	0	1.82597	1.61738	0.125531	1.66985	PREDICTED: purine permease 1-like [Solanum lycopersicum]	-	-	-	-	-	-	-
NM_001247125.2	0	1.06559	2.34852	0.301656	2.30166	metallothionein-like protein type 2 [Solanum lycopersicum]	-	-	-	-	-	-	-
XM_019215003.1	0	1.57258	1.62149	0.0365259	2.57878	PREDICTED: protein MIZU-KUSSEI 1 [Solanum lycopersicum]	-	-	-	-	-	-	-
NM_001247675.1	0	2.61626	2.20328	0.479993	2	PREDICTED: beta-amyrin synthase isoform X1 [Solanum lycopersicum]	Metabolism	Global and Overview;Metabolism of terpenoids and polyketides	ko01110//Biosynthesis of secondary metabolites;ko00909//Sesquiterpenoid and triterpenoid biosynthesis	K15813	-	GO:0031559//oxidosqualene cyclase activity;GO:0016866//intramolecular transferase activity;GO:0003824//catalytic activity;GO:0016853//isomerase activity	GO:0006721//terpenoid metabolic process;GO:0044237//cellular metabolic process;GO:0044699//single-organism process;GO:0006722//triterpenoid metabolic process;GO:1901360//organic cyclic compound metabolic process;GO:0044255//cellular lipid metabolic process;GO:0044710//single-organism metabolic process;GO:0006720//isoprenoid metabolic process;GO:0010685//tetracyclic triterpenoid metabolic process;…
TCONS_00034865	0	0.584963	1.05585	0.0740006	1.27563	PREDICTED: methyltransferase-like protein 6 isoform X2 [Solanum pennellii]	-	-	-	-	-	-	-
XM_004246829.1	0	1.52026	1.35199	0.533432	2.59756	PREDICTED: F-box protein At4g00893-like [Solanum pennellii]	-	-	-	-	-	-	-
XM_019213877.1	0	1.58496	1.54649	0.243926	2.17834	PREDICTED: polyvinylalcohol dehydrogenase-like [Solanum tuberosum]	-	-	-	-	-	-	-
XM_019214471.1	0	1.33703	1.63472	0.452512	2.1008	PREDICTED: ubiquinol-cytochrome-c reductase complex assembly factor 1 isoform X2 [Solanum lycopersicum]	-	-	-	-	-	-	-
TCONS_00009569	0	1.77259	1.48829	0.115477	0.938599	methyltransferase type 11 [Medicago truncatula]	-	-	-	-	-	-	-
TCONS_00017724	0	1.926	1.81323	0.455679	1.6389	PREDICTED: transcription factor BIM2-like isoform X3 [Solanum lycopersicum]	-	-	-	-	-	-	-
XM_004236740.3	0	1.42033	1.4975	0.371969	2.6199	PREDICTED: probable low-specificity L-threonine aldolase 1 isoform X1 [Solanum lycopersicum]	Metabolism	Amino acid metabolism;Global and Overview	ko01100//Metabolic pathways;ko01110//Biosynthesis of secondary metabolites;ko01130//Biosynthesis of antibiotics;ko01120//Microbial metabolism in diverse environments;ko01230//Biosynthesis of amino acids;ko00260//Glycine, serine and threonine metabolism	K01620	-	-	-
XM_019212454.1	0	1.9098	1.71049	0.381871	1.47917	PREDICTED: activating signal cointegrator 1 complex subunit 1 isoform X2 [Solanum lycopersicum]	-	-	-	-	-	-	-
XM_004240558.3	0	0.554589	1.59991	0.209453	1.40939	PREDICTED: exocyst complex component EXO70A1-like [Solanum lycopersicum]	-	-	-	-	-	-	-
XM_010315163.2	0	2.63227	2.52774	0.137504	2.90689	PREDICTED: TATA box-binding protein-associated factor RNA polymerase I subunit B [Solanum lycopersicum]	-	-	-	-	-	-	-
XM_010318019.2	0	2.37851	2.56071	0.552541	2.11548	PREDICTED: chloroplastic group IIA intron splicing facilitator CRS1, chloroplastic [Solanum lycopersicum]	-	-	-	-	-	-	-
TCONS_00036592	0	2.07529	1.36257	0.146841	0.478047	PREDICTED: kinesin-like protein KIN-6 isoform X1 [Solanum lycopersicum]	-	-	-	-	-	-	-
XM_010314965.2	0	1.07529	1.86507	0.192645	0.684498	PREDICTED: topless-related protein 3 isoform X1 [Solanum lycopersicum]	-	-	-	-	-	-	-
XM_004235475.3	0	1.3112	0.917538	0.0524674	0.289507	PREDICTED: uncharacterized protein LOC101244939 [Solanum lycopersicum]	-	-	-	-	-	-	-
XM_004252250.3	0	1.37851	0.604071	0.0565835	0.879706	PREDICTED: phosphatidylinositol-glycan biosynthesis class F protein-like isoform X1 [Solanum lycopersicum]	Metabolism	Glycan biosynthesis and metabolism;Global and Overview	ko01100//Metabolic pathways;ko00563//Glycosylphosphatidylinositol(GPI)-anchor biosynthesis	K05287	-	-	-
XM_004240997.3	0	1.66297	2.34577	0.0588937	2.18322	PREDICTED: non-specific lipid-transfer protein-like protein At2g13820 [Solanum lycopersicum]	-	-	-	-	-	-	-
XM_010325705.2	0	1.41504	1.8413	0.169925	1.05889	PREDICTED: MOB kinase activator-like 1A isoform X2 [Solanum lycopersicum]	-	-	-	-	-	-	-
XM_010315051.2	0	1.91938	1.0614	0.120294	1.47644	PREDICTED: ABC transporter B family member 21-like isoform X2 [Solanum lycopersicum]	Environmental Information Processing	Membrane transport	ko02010//ABC transporters	K05658	-	-	-
XM_004238717.3	0	1.24101	1.49476	0.295456	1.06413	PREDICTED: protein NRT1/ PTR FAMILY 4.6-like [Solanum lycopersicum]	-	-	-	-	-	-	-
XM_004245641.3	0	2.06711	1.71621	0	1.13124	PREDICTED: protein DETOXIFICATION 56-like [Solanum lycopersicum]	-	-	-	-	-	-	-
XM_010324513.2	0	0.514573	1.46566	0.0671142	0.192645	PREDICTED: ubiquitin-conjugating enzyme E2 34 isoform X1 [Solanum lycopersicum]	Genetic Information Processing	Folding, sorting and degradation	ko04141//Protein processing in endoplasmic reticulum;ko04120//Ubiquitin mediated proteolysis	K04554	-	GO:0003824//catalytic activity;GO:0016874//ligase activity;GO:0016879//ligase activity, forming carbon-nitrogen bonds	-
XM_010321397.2	0	1.07039	0.678072	0.0703893	0.137504	PREDICTED: tetratricopeptide repeat protein 33 isoform X2 [Solanum lycopersicum]	-	-	-	-	-	-	-
TCONS_00026289	0	2.19502	2.98089	0.0740006	2.64689	PREDICTED: transmembrane 9 superfamily member 3 [Solanum lycopersicum]	-	-	-	-	-	-	-
XM_004248065.3	0	1.27563	1.03747	0.452512	1.72935	PREDICTED: RING finger protein 141-like isoform X1 [Solanum pennellii]	-	-	-	-	-	-	-
XM_010324936.2	0	0.584963	2.078	0.0780025	1.5025	PREDICTED: serine/threonine-protein kinase ppk1 isoform X2 [Solanum lycopersicum]	-	-	-	-	-	-	-
TCONS_00003963	0	1.84327	1.16046	0.160465	0.4975	PREDICTED: F-box/FBD/LRR-repeat protein At1g13570-like [Solanum lycopersicum]	-	-	-	-	-	-	-
XM_010315243.2	0	1.52725	1	0.234465	1	PREDICTED: nudix hydrolase 9 isoform X2 [Solanum lycopersicum]	-	-	-	-	-	-	-
XM_010319741.2	0	1.74543	3.3388	0.234465	0.4975	PREDICTED: protein yippee-like At4g27745 [Solanum lycopersicum]	-	-	-	-	-	-	-
XM_004248669.3	0	1.70044	0.169925	0.0874628	1	PREDICTED: glycine-rich RNA-binding protein-like [Solanum lycopersicum]	-	-	-	-	-	GO:0005488//binding;GO:0097159//organic cyclic compound binding	-
XM_004249154.2	0	1.45943	1.12928	0.392317	1.35755	PREDICTED: leucine-rich repeat receptor-like tyrosine-protein kinase PXC3 [Solanum lycopersicum]	-	-	-	-	-	-	-
TCONS_00023259	0	2.88753	2.56884	0	1.76553	PREDICTED: homeobox protein 2-like [Solanum pennellii]	-	-	-	-	-	-	-
XM_010322151.2	0	1.97575	1.41504	0.552541	2.22239	PREDICTED: F-box protein At2g26160-like [Solanum lycopersicum]	-	-	-	-	-	-	-
TCONS_00049608	0	0.716207	2.02554	0	2.60204	CAI-1 autoinducer sensor kinase/phosphatase cqsS isoform 2 [Theobroma cacao]	-	-	-	-	-	-	-
XM_004230023.3	0	0.584963	0.36257	0	0.584963	PREDICTED: protein RESTRICTED TEV MOVEMENT 2 [Solanum lycopersicum]	-	-	-	-	-	-	-
XM_004251676.3	0	2.51457	2.96083	0	1.58496	PREDICTED: thylakoid lumenal 16.5 kDa protein, chloroplastic [Solanum lycopersicum]	-	-	-	-	-	-	-
TCONS_00000999	0	0.884523	1.42884	0.387023	2.72583	PREDICTED: E3 ubiquitin-protein ligase RNF216-like isoform X5 [Nicotiana tabacum]	-	-	-	-	-	-	-
XM_004238591.3	0	1.80735	1.77259	0.5025	2.16993	PREDICTED: uncharacterized protein LOC101243783 [Solanum lycopersicum]	-	-	-	-	-	-	-
TCONS_00000358	0	1.82597	0.862496	0.447459	1.96683	pentatricopeptide repeat-containing protein-like [Dorcoceras hygrometricum]	-	-	-	-	-	-	-
XM_004249775.3	0	2.67807	3.60881	0.137504	0.847997	PREDICTED: UDP-glucose iridoid glucosyltransferase-like [Solanum lycopersicum]	-	-	-	-	-	-	-
XM_004240181.3	0	2.03953	0.152003	0	1.53051	PREDICTED: non-classical arabinogalactan protein 30-like [Solanum lycopersicum]	-	-	-	-	-	-	-
XM_019211210.1	0	1.152	0.289507	0	0.917538	PREDICTED: putative late blight resistance protein homolog R1A-3 [Solanum lycopersicum]	-	-	-	-	-	-	-
TCONS_00040397	0	3.12928	1.16993	0	2.35755	Ankyrin repeat domain-containing protein 2 isoform 2, partial [Theobroma cacao]	-	-	-	-	-	-	-
XM_004235483.3	0	2	4.23704	0.192645	1.09954	PREDICTED: uncharacterized protein LOC101247199 [Solanum lycopersicum]	-	-	-	-	-	-	-
XM_004253453.3	0	1	2.5502	0.192645	2.05063	PREDICTED: GDSL esterase/lipase At1g71691-like [Solanum lycopersicum]	-	-	-	-	-	GO:0003824//catalytic activity;GO:0016787//hydrolase activity	-
XM_010327118.2	0	3.12338	1.65208	0.36257	2.32193	PREDICTED: uncharacterized protein LOC101264354 isoform X2 [Solanum lycopersicum]	-	-	-	-	-	-	-
XM_019215233.1	0	3.12338	1.65208	0.36257	2.32193	PREDICTED: uncharacterized protein LOC101264354 isoform X2 [Solanum lycopersicum]	-	-	-	-	-	-	-
XM_004240972.3	0	2.58496	2.05889	0	0.584963	PREDICTED: syntaxin-related protein KNOLLE [Solanum lycopersicum]	Genetic Information Processing	Folding, sorting and degradation	ko04130//SNARE interactions in vesicular transport	K08486	-	-	-
TCONS_00031352	0	2.76553	1	0	0.263034	enhancer of polycomb-like transcription factor protein [Populus tomentosa]	-	-	-	-	-	-	-
XM_010321974.2	0	2.37851	2.67807	0	2.1375	PREDICTED: G-type lectin S-receptor-like serine/threonine-protein kinase At4g27290 isoform X2 [Solanum lycopersicum]	-	-	-	-	-	-	-
XM_004232668.3	0	1.90689	2.08746	0.321928	1.45943	PREDICTED: protein DETOXIFICATION 40-like [Solanum lycopersicum]	-	-	-	-	-	-	-
XM_004236948.3	0	3.32193	3.12928	0	2.58496	PREDICTED: WAT1-related protein At3g30340-like [Solanum lycopersicum]	-	-	-	-	-	-	-
TCONS_00018464	0	3.41504	4.56478	0	1.87447	PREDICTED: uncharacterized mitochondrial protein AtMg00810-like [Solanum pennellii]	-	-	-	-	-	-	-
XM_004236245.3	0	0.736966	2.11548	0	2	PREDICTED: protein SIEVE ELEMENT OCCLUSION B-like [Solanum lycopersicum]	-	-	-	-	-	-	-
XM_004249711.2	0	3.11548	1.22239	0	1.22239	PREDICTED: protein POLYCHOME [Solanum lycopersicum]	-	-	-	-	-	-	-
XM_004245486.3	0	2.45943	3	0	3.24793	PREDICTED: high mobility group B protein 6-like [Solanum lycopersicum]	-	-	-	-	-	-	-
