# Supplementary material for: A nuclear-localized cysteine desulfhydrase plays a role in fruit ripening in tomato
Source: Hortic Res. 2020 Dec 14;7:211. doi: 10.1038/s41438-020-00439-1 (PMC7736880; doi:10.1038/s41438-020-00439-1)
Supplement: Supplementary file 5 — Supplementary data 3 The transcription data of the genes in Fig. 7D [file 41438_2020_439_MOESM5_ESM.xlsx]

## Sheet: Sheet1
	id	CK_0d_fpkm	H2S_1d_fpkm	CK_1d_fpkm	H2S_3d_fpkm	CK_3d_fpkm
CGS	NM_001247560.1	139.46	95.98	138.72	47.38	139.83
CBL1	TCONS_00031798	8.31	5.46	6.2	4.61	5.72
CBL2	XM_004249164.3	14.56	17.5	19.6	12.83	23.58
CBL3	XM_010326784.1	2.59	1.82	3.66	0	3.27
SAMS1	NM_001247496.3	128.97	138.05	153.65	198	173.42
SAMS2	NM_001309376.1	91.33	42.67	75.09	30.55	55.1
SAMS3	NM_001247075.3	164.43	39.27	42.64	27.77	38.08
SAMS4	XM_010313952.2	74.56	42.73	60.59	29.69	45.24
ACS1	NM_001246993.2	39.94	52.13	46.65	44.39	56.17
ACS2	NM_001247249.2	851.39	852.09	1138.34	699.21	813.06
ACS6	XM_004253378.2	14.17	15.54	17.67	11.83	17.27
ACO1	NM_001309222.1	835.91	903.87	1106.45	846.28	1482.6
ACO3	NM_001309213.1	162.26	157.99	196.7	99.13	277.87
ACO4	NM_001246999.1	640.41	229.21	311.71	54.78	191.7
EIN2	XM_010327408.2	26.76	30.96	33.08	18.5	29.37
EIL3	TCONS_00000230	0.74	0.22	0.97	0.25	0.63
ERF6	NM_001279196.2	387.16	435.53	508.78	293.73	435.65
RIN	NM_001247741.2	305	529.39	578.73	433.22	677.13
Psy1	XM_010319353.2	439.18	863.04	1034.13	495.72	1556.02
PPH	XM_004229633.3	51.5	92.64	98.6	47.55	120.88
PG2	NM_001247092.2	986.06	2212.55	2504.04	3332.81	8277.26
EXP1	NM_001247029.2	42.78	36.56	75.53	62.64	202.91
