# Supplementary material for: A nuclear-localized cysteine desulfhydrase plays a role in fruit ripening in tomato
Source: Hortic Res. 2020 Dec 14;7:211. doi: 10.1038/s41438-020-00439-1 (PMC7736880; doi:10.1038/s41438-020-00439-1)
Supplement: Supplementary file 6 — Supplementary data 4 The genes in profile 14 and 15 in Fig. 7B [file 41438_2020_439_MOESM6_ESM.xlsx]

## Sheet: profile 14 and 15
id	CK_0d_fpkm	H2S_1d_fpkm	CK_1d_fpkm	H2S_3d_fpkm	CK_3d_fpkm	Description	KEGG_A_class	KEGG_B_class	Pathway	K_ID	GO Component	GO Function	GO Process
TCONS_00038049	0	0.0735486	0.0153765	0.553881	0.358609	L-ascorbate peroxidase 2, cytosolic [Solanum lycopersicum]	Metabolism	Carbohydrate metabolism;Metabolism of other amino acids	ko00480//Glutathione metabolism;ko00053//Ascorbate and aldarate metabolism	K00434	-	-	-
NM_001247460.2	0	1.24865	0.223698	2.29658	0.605544	H1 histone-like protein [Solanum lycopersicum]	-	-	-	-	GO:0043226//organelle;GO:0005622//intracellular;GO:0043229//intracellular organelle;GO:0044464//cell part;GO:0043227//membrane-bounded organelle;GO:0005623//cell;GO:0043231//intracellular membrane-bounded organelle;GO:0043228//non-membrane-bounded organelle;GO:0044424//intracellular part;GO:0043232//intracellular non-membrane-bounded organelle	GO:0003676//nucleic acid binding;GO:1901363//heterocyclic compound binding;GO:0005488//binding;GO:0097159//organic cyclic compound binding	GO:0071822//protein complex subunit organization;GO:0051276//chromosome organization;GO:0016043//cellular component organization;GO:0034728//nucleosome organization;GO:0071824//protein-DNA complex subunit organization;GO:0050896//response to stimulus;GO:0006996//organelle organization;GO:0009987//cellular process;GO:0006325//chromatin organization;GO:0043933//macromolecular complex subunit organi…
TCONS_00032061	0	0.179049	0.0519425	0.225815	0.152198	temperature-induced lipocalin' [Solanum lycopersicum]	-	-	-	-	GO:0044446//intracellular organelle part;GO:0005911//cell-cell junction;GO:0044444//cytoplasmic part;GO:0043231//intracellular membrane-bounded organelle;GO:0044464//cell part;GO:0005623//cell;GO:0016020//membrane;GO:0030054//cell junction;GO:0044437//vacuolar part;GO:0005737//cytoplasm;GO:0005622//intracellular;GO:0044424//intracellular part;GO:0043227//membrane-bounded organelle;GO:0043226//org…	-	GO:0009628//response to abiotic stimulus;GO:0051179//localization;GO:0051234//establishment of localization;GO:0006972//hyperosmotic response;GO:0050896//response to stimulus;GO:0006970//response to osmotic stress;GO:0009314//response to radiation;GO:0006950//response to stress
NM_001247847.2	0	0.0552438	0.0162697	0.452827	0.074343	GTP cyclohydrolase II / 3,4-dihydroxy-2-butanone-4-phosphate synthase [Solanum lycopersicum]	Metabolism	Global and Overview;Metabolism of cofactors and vitamins	ko01100//Metabolic pathways;ko01110//Biosynthesis of secondary metabolites;ko00740//Riboflavin metabolism	K14652	GO:0043229//intracellular organelle;GO:0044446//intracellular organelle part;GO:0043226//organelle;GO:0044422//organelle part;GO:0043227//membrane-bounded organelle;GO:0009536//plastid;GO:0044424//intracellular part;GO:0005622//intracellular;GO:0044435//plastid part;GO:0005737//cytoplasm;GO:0005623//cell;GO:0009532//plastid stroma;GO:0043231//intracellular membrane-bounded organelle;GO:0044464//c…	GO:0003824//catalytic activity;GO:0016830//carbon-carbon lyase activity;GO:0016829//lyase activity	GO:1901360//organic cyclic compound metabolic process;GO:0006767//water-soluble vitamin metabolic process;GO:0044710//single-organism metabolic process;GO:0044763//single-organism cellular process;GO:0006766//vitamin metabolic process;GO:0044699//single-organism process;GO:0009987//cellular process;GO:0071704//organic substance metabolic process;GO:0006807//nitrogen compound metabolic process;GO:…
XM_004229874.3	0	0.233099	0.0703214	0.375042	0.220032	PREDICTED: protein BPS1, chloroplastic [Solanum lycopersicum]	-	-	-	-	-	-	-
XM_004246536.3	0	2.00586	0.0432791	1.24365	0.314435	PREDICTED: uncharacterized protein LOC101249675 [Solanum lycopersicum]	-	-	-	-	-	-	-
XM_004235806.2	0	0.23017	0.0539008	0.254436	0.396964	PREDICTED: succinate dehydrogenase assembly factor 2, mitochondrial [Solanum lycopersicum]	-	-	-	-	-	-	-
XM_004231058.3	0	0.11291	0.033146	0.156796	0.210988	PREDICTED: glutamate--tRNA ligase, chloroplastic/mitochondrial [Solanum lycopersicum]	Metabolism;Genetic Information Processing	Global and Overview;Metabolism of cofactors and vitamins;Translation	ko01100//Metabolic pathways;ko01110//Biosynthesis of secondary metabolites;ko01120//Microbial metabolism in diverse environments;ko00860//Porphyrin and chlorophyll metabolism;ko00970//Aminoacyl-tRNA biosynthesis	K01885	-	-	-
XM_004241953.3	0	0.116451	0.0409576	0.204773	0.151593	PREDICTED: peroxisome biogenesis protein 19-2 [Solanum lycopersicum]	Cellular Processes	Transport and catabolism	ko04146//Peroxisome	K13337	-	-	-
NM_001346893.1	0	0.214354	0.0230202	0.307054	0.0836874	CASP-like protein [Solanum lycopersicum]	-	-	-	-	GO:0044444//cytoplasmic part;GO:0043227//membrane-bounded organelle;GO:0005794//Golgi apparatus;GO:0044464//cell part;GO:0012505//endomembrane system;GO:0044431//Golgi apparatus part;GO:0005737//cytoplasm;GO:0043231//intracellular membrane-bounded organelle;GO:0044446//intracellular organelle part;GO:0044425//membrane part;GO:0031228//intrinsic component of Golgi membrane;GO:0043226//organelle;GO…	-	-
XM_004246273.3	0	0.108248	0.0143648	0.610969	0.087927	PREDICTED: high mobility group B protein 1 [Solanum lycopersicum]	Genetic Information Processing	Replication and repair	ko03410//Base excision repair	K10802	-	-	-
XM_010324594.2	0	0.180631	0.0379421	0.448146	0.483302	PREDICTED: 3-isopropylmalate dehydratase small subunit 3-like [Solanum lycopersicum]	Metabolism	Amino acid metabolism;Carbohydrate metabolism;Global and Overview	ko01100//Metabolic pathways;ko01110//Biosynthesis of secondary metabolites;ko01230//Biosynthesis of amino acids;ko01210//2-Oxocarboxylic acid metabolism;ko00290//Valine, leucine and isoleucine biosynthesis;ko00660//C5-Branched dibasic acid metabolism	K01704	-	-	-
XM_010316409.2	0	0.13767	0.0161852	0.485514	0.139888	PREDICTED: glyoxysomal fatty acid beta-oxidation multifunctional protein MFP-a isoform X2 [Solanum lycopersicum]	Metabolism	Global and Overview;Lipid metabolism	ko01100//Metabolic pathways;ko01110//Biosynthesis of secondary metabolites;ko01212//Fatty acid metabolism;ko00071//Fatty acid degradation;ko00592//alpha-Linolenic acid metabolism	K10527	-	-	-
XM_004231819.3	0	0.0961334	0.0048565	0.249897	0.115591	SUMO-conjugating enzyme SCE1 [Solanum lycopersicum]	Genetic Information Processing	Folding, sorting and degradation;Translation	ko03013//RNA transport;ko04120//Ubiquitin mediated proteolysis	K10577	-	-	-
NM_001346841.1	0	0.326554	0.0745621	1.67316	0.808725	4-coumarate--CoA ligase [Solanum lycopersicum]	Metabolism	Global and Overview;Biosynthesis of other secondary metabolites;Amino acid metabolism;Metabolism of cofactors and vitamins	ko01100//Metabolic pathways;ko01110//Biosynthesis of secondary metabolites;ko00940//Phenylpropanoid biosynthesis;ko00130//Ubiquinone and other terpenoid-quinone biosynthesis;ko00360//Phenylalanine metabolism	K01904	GO:0005622//intracellular;GO:0005623//cell;GO:0044424//intracellular part;GO:0044464//cell part	GO:0016877//ligase activity, forming carbon-sulfur bonds;GO:1901363//heterocyclic compound binding;GO:0036094//small molecule binding;GO:0032549//ribonucleoside binding;GO:0097367//carbohydrate derivative binding;GO:0005488//binding;GO:0032550//purine ribonucleoside binding;GO:0016405//CoA-ligase activity;GO:0003824//catalytic activity;GO:0001883//purine nucleoside binding;GO:0016874//ligase acti…	GO:1901360//organic cyclic compound metabolic process;GO:0009987//cellular process;GO:0009698//phenylpropanoid metabolic process;GO:0071704//organic substance metabolic process;GO:0008152//metabolic process;GO:0044710//single-organism metabolic process;GO:0006725//cellular aromatic compound metabolic process;GO:0044763//single-organism cellular process;GO:0019748//secondary metabolic process;GO:0…
XM_004244739.3	0	0.329016	0.0682192	0.858318	0.2108	MLO family protein 2 [Solanum lycopersicum]	-	-	-	-	-	-	-
XM_004232816.2	0	0.207991	0.00968343	0.137885	0.121806	PREDICTED: monothiol glutaredoxin-S17 [Solanum lycopersicum]	-	-	-	-	-	GO:0003824//catalytic activity;GO:0016667//oxidoreductase activity, acting on a sulfur group of donors;GO:0016491//oxidoreductase activity;GO:0015036//disulfide oxidoreductase activity	GO:0009987//cellular process;GO:0042592//homeostatic process;GO:0065008//regulation of biological quality;GO:0065007//biological regulation;GO:0019725//cellular homeostasis;GO:0044763//single-organism cellular process;GO:0008152//metabolic process;GO:0044699//single-organism process;GO:0044710//single-organism metabolic process
TCONS_00005585	0	0.353337	0.0888752	0.906909	0.381376	EIL3 protein [Solanum lycopersicum]	Environmental Information Processing	Signal transduction	ko04075//Plant hormone signal transduction	K14514	GO:0043231//intracellular membrane-bounded organelle;GO:0005622//intracellular;GO:0044464//cell part;GO:0005623//cell;GO:0043229//intracellular organelle;GO:0044424//intracellular part;GO:0043227//membrane-bounded organelle;GO:0043226//organelle	-	GO:0044260//cellular macromolecule metabolic process;GO:0097659//nucleic acid-templated transcription;GO:0044237//cellular metabolic process;GO:0034641//cellular nitrogen compound metabolic process;GO:0032774//RNA biosynthetic process;GO:0019438//aromatic compound biosynthetic process;GO:0008152//metabolic process;GO:0009987//cellular process;GO:0009059//macromolecule biosynthetic process;GO:0018…
XM_004243418.3	0	0.31513	0.00465937	0.322115	0.173619	PREDICTED: uncharacterized protein LOC101252302 [Solanum lycopersicum]	-	-	-	-	-	-	-
TCONS_00034644	0	0.218073	0.00845563	0.258334	0.0516434	PREDICTED: mediator of RNA polymerase II transcription subunit 15 isoform X2 [Nicotiana sylvestris]	-	-	-	-	-	-	-
XM_004231448.3	0	0.25224	0.0764883	0.20951	0.332967	PREDICTED: uncharacterized protein LOC101263948 [Solanum lycopersicum]	-	-	-	-	-	-	-
XM_004245814.2	0	0.377418	0.0361438	0.724403	0.190156	PREDICTED: UMP-CMP kinase 3 [Solanum lycopersicum]	Metabolism	Nucleotide metabolism;Global and Overview	ko01100//Metabolic pathways;ko00240//Pyrimidine metabolism	K13800	-	-	-
XM_004250218.3	0	0.278595	0.0212582	0.530899	0.173965	PREDICTED: uncharacterized protein LOC101256543 [Solanum lycopersicum]	-	-	-	-	-	-	-
XM_004233275.3	0	0.576939	0.0969779	0.948395	0.42165	PREDICTED: altered inheritance of mitochondria protein 32-like [Solanum lycopersicum]	-	-	-	-	-	-	-
XM_010327488.2	0	0.41961	0.0884503	0.93541	0.429279	PREDICTED: high mobility group B protein 1 [Solanum lycopersicum]	Genetic Information Processing	Replication and repair	ko03410//Base excision repair	K10802	-	-	-
XM_004241632.3	0	0.418221	0.11811	0.242845	0.292473	PREDICTED: CBL-interacting serine/threonine-protein kinase 25-like [Solanum lycopersicum]	Cellular Processes	Transport and catabolism	ko04140//Regulation of autophagy	K07198	-	-	-
XM_004228924.3	0	0.207629	0.0446862	0.562837	0.170639	PREDICTED: uncharacterized protein LOC101267925 [Solanum lycopersicum]	-	-	-	-	-	-	-
XM_004229844.3	0	0.19773	0.0629548	0.485978	0.257806	PREDICTED: protein pleiotropic regulatory locus 1 [Solanum lycopersicum]	Genetic Information Processing	Transcription	ko03040//Spliceosome	K12862	-	-	-
XM_004229946.3	0	0.688725	0.124538	0.660828	0.295946	PREDICTED: uncharacterized protein At4g00950-like [Solanum lycopersicum]	-	-	-	-	-	-	-
XM_004241347.3	0	0.500018	0.0477787	0.0776165	0.18633	PREDICTED: uncharacterized protein LOC101248208 [Solanum lycopersicum]	-	-	-	-	-	-	-
XM_004251444.3	0	0.134021	0.0336652	0.122495	0.368571	PREDICTED: vesicle-associated protein 4-1 [Solanum lycopersicum]	-	-	-	-	-	-	-
XM_004250596.3	0	0.0850106	0.0322953	0.0525181	0.114166	PREDICTED: uncharacterized protein LOC101251539 isoform X1 [Solanum lycopersicum]	-	-	-	-	-	-	-
XM_004240295.3	0	0.0722703	0.0186537	0.641799	0.265503	PREDICTED: uncharacterized protein LOC101247127 isoform X6 [Solanum lycopersicum]	Genetic Information Processing	Folding, sorting and degradation	ko03018//RNA degradation	K10643	-	-	-
XM_004232525.3	0	0.438604	0.137406	0.199636	0.335321	transmembrane amino acid transporter family protein [Solanum lycopersicum]	-	-	-	-	-	-	-
XM_004249152.3	0	0.710222	0.074082	0.238667	0.317033	PREDICTED: guanylate kinase 2-like [Solanum lycopersicum]	Metabolism	Global and Overview;Nucleotide metabolism	ko01100//Metabolic pathways;ko00230//Purine metabolism	K00942	-	-	-
XM_004238070.3	0	0.194156	0.0207429	0.411046	0.048653	PREDICTED: F-box-like/WD repeat-containing protein TBL1XR1 [Solanum lycopersicum]	-	-	-	-	-	-	-
XM_004229410.3	0	0.0699729	0.0208335	0.341957	0.0727468	PREDICTED: uncharacterized protein LOC101262250 isoform X1 [Solanum lycopersicum]	-	-	-	-	-	-	-
XM_004236109.3	0	0.430712	0.115339	0.725392	0.373469	PREDICTED: lisH domain-containing protein C1711.05-like isoform X1 [Nicotiana attenuata]	-	-	-	-	-	-	-
XM_004250996.3	0	0.248684	0.0509926	0.164704	0.154627	PREDICTED: protein HIRA isoform X1 [Solanum lycopersicum]	-	-	-	-	-	-	-
XM_004250468.3	0	0.613963	0.0913442	0.596675	0.437632	PREDICTED: ATP-dependent RNA helicase DEAH11, chloroplastic-like [Solanum lycopersicum]	Genetic Information Processing	Transcription	ko03040//Spliceosome	K12818	-	-	-
XM_004243482.3	0	1.11623	0.149056	4.49105	0.530968	PREDICTED: uncharacterized protein LOC101247442 isoform X2 [Solanum lycopersicum]	-	-	-	-	-	-	-
TCONS_00045897	0	0.369503	0.0810716	1.04347	0.426976	UPF0095 protein MJ1206, partial [Anthurium amnicola]	-	-	-	-	-	-	-
XM_004235605.3	0	0.726213	0.128368	1.55639	0.259087	PREDICTED: nuclear pore complex protein NUP35 [Solanum lycopersicum]	Genetic Information Processing	Translation	ko03013//RNA transport	K14313	-	-	-
XM_004245442.3	0	0.370978	0.0699542	0.396828	0.393087	PREDICTED: uncharacterized protein LOC101248698 [Solanum lycopersicum]	-	-	-	-	-	-	-
XM_004239993.2	0	0.430634	0.0649322	0.950836	0.297668	PREDICTED: shaggy-related protein kinase epsilon [Solanum lycopersicum]	-	-	-	-	-	-	-
XM_004251901.3	0	1.14669	0.174047	0.687041	0.263163	PREDICTED: uncharacterized protein At4g26450-like [Solanum lycopersicum]	-	-	-	-	-	-	-
TCONS_00030819	0	0.811014	0.238107	0.760339	0.834576	-	-	-	-	-	-	-	-
XM_004231703.3	0	0.431091	0.117177	0.339686	0.459029	PREDICTED: acyltransferase-like protein At3g26840, chloroplastic isoform X1 [Solanum lycopersicum]	-	-	-	-	-	GO:0016746//transferase activity, transferring acyl groups;GO:0016740//transferase activity;GO:0003824//catalytic activity	GO:0044699//single-organism process;GO:0044710//single-organism metabolic process;GO:0006629//lipid metabolic process;GO:0044255//cellular lipid metabolic process;GO:0044763//single-organism cellular process;GO:0071704//organic substance metabolic process;GO:0008152//metabolic process;GO:0009987//cellular process;GO:0044238//primary metabolic process;GO:0044237//cellular metabolic process
XM_004250062.3	0	0.116571	0.0113375	0.377563	0.396422	PREDICTED: ras-related protein Rab11D [Solanum lycopersicum]	Cellular Processes	Transport and catabolism	ko04144//Endocytosis	K07904	-	-	-
XM_010326762.2	0	0.679892	0.0336084	0.891589	0.221976	PREDICTED: early nodulin-93 [Solanum lycopersicum]	-	-	-	-	-	-	-
XM_004229432.3	0	0.195509	0.00993596	0.0305813	0.0681562	PREDICTED: uncharacterized protein At4g15545 [Solanum lycopersicum]	-	-	-	-	-	-	-
TCONS_00038969	0	0.556652	0.0745935	0.450977	0.159102	PREDICTED: pre-mRNA-processing factor 39 isoform X2 [Solanum lycopersicum]	-	-	-	-	-	-	-
TCONS_00006514	0	0.397419	0.106673	0.986379	0.258886	PREDICTED: V-type proton ATPase subunit a3 [Solanum lycopersicum]	Metabolism;Cellular Processes	Global and Overview;Transport and catabolism;Energy metabolism	ko01100//Metabolic pathways;ko00190//Oxidative phosphorylation;ko04145//Phagosome	K02154	-	-	-
XM_019214986.1	0	0.473931	0.0813001	0.413294	0.238235	PREDICTED: uncharacterized protein LOC101248987 [Solanum lycopersicum]	-	-	-	-	-	-	-
XM_004230212.3	0	0.228035	0.0495091	0.151283	0.259432	PREDICTED: NKAP family protein isoform X1 [Solanum lycopersicum]	-	-	-	-	-	-	-
XM_010325363.2	0	0.909049	0.189238	0.949212	0.897267	PREDICTED: ATP-dependent RNA helicase A [Nicotiana sylvestris]	-	-	-	-	-	-	-
XM_010315560.2	0	1.46823	0.214583	1.43321	0.562179	PREDICTED: uncharacterized protein LOC101256948 isoform X1 [Solanum lycopersicum]	-	-	-	-	-	-	-
XM_019215084.1	0	0.704055	0.0999838	0.883122	0.127322	PREDICTED: peroxiredoxin-2F, mitochondrial isoform X1 [Solanum lycopersicum]	-	-	-	-	-	GO:0016491//oxidoreductase activity;GO:0003824//catalytic activity	-
TCONS_00031738	0	1.31063	0.032574	1.90717	0.851196	26S proteasome non-ATPase regulatory subunit 5 [Cynara cardunculus var. scolymus] [Cynara cardunculus]	-	-	-	-	-	-	-
XM_004249368.3	0	0.584502	0.121729	0.991693	0.229279	PREDICTED: zinc finger CCCH domain-containing protein 18-like isoform X2 [Nicotiana tabacum]	-	-	-	-	-	-	-
XM_004252233.3	0	0.270089	0.0473057	0.114171	0.408659	PREDICTED: auxin response factor 2 [Solanum lycopersicum]	-	-	-	-	-	-	-
XM_004246981.3	0	0.443081	0.0783162	0.522006	0.608614	PREDICTED: uncharacterized protein LOC101257209 [Solanum lycopersicum]	-	-	-	-	-	-	-
NM_001346641.1	0	0.328133	0.0712774	0.716613	0.190506	aldehyde dehydrogenase family 3 member H1 [Solanum lycopersicum]	Metabolism	Global and Overview;Lipid metabolism;Metabolism of other amino acids;Amino acid metabolism;Metabolism of terpenoids and polyketides;Carbohydrate metabolism	ko01100//Metabolic pathways;ko01110//Biosynthesis of secondary metabolites;ko01130//Biosynthesis of antibiotics;ko01120//Microbial metabolism in diverse environments;ko00010//Glycolysis / Gluconeogenesis;ko00040//Pentose and glucuronate interconversions;ko00620//Pyruvate metabolism;ko00561//Glycerolipid metabolism;ko00280//Valine, leucine and isoleucine degradation;ko00071//Fatty acid degradation…	K00128	-	-	-
XM_010328655.2	0	0.365909	0.0436741	1.37632	0.958226	PREDICTED: cysteine proteinase inhibitor B [Solanum lycopersicum]	-	-	-	-	-	-	-
XM_010315144.2	0	0.211936	0.0390998	0.0846624	0.41583	PREDICTED: vacuolar protein sorting-associated protein 32 homolog 2-like [Solanum lycopersicum]	Cellular Processes	Transport and catabolism	ko04144//Endocytosis	K12194	-	-	-
XM_004230257.3	0	0.625016	0.021036	0.889004	0.278549	PREDICTED: microfibrillar-associated protein 1-like [Solanum lycopersicum]	-	-	-	-	-	-	-
XM_004239950.3	0	0.213628	0.03378	1.22368	0.302368	PREDICTED: uncharacterized protein LOC101249644 [Solanum lycopersicum]	-	-	-	-	-	-	-
XM_010326700.2	0	0.796865	0.0926403	1.68287	0.161353	PREDICTED: pentatricopeptide repeat-containing protein At1g62350 [Solanum lycopersicum]	-	-	-	-	-	-	-
TCONS_00021880	0	0.778896	0.0153889	0.186589	0.955817	auxin response factor 5 [Solanum lycopersicum]	Environmental Information Processing	Signal transduction	ko04075//Plant hormone signal transduction	K14486	GO:0005622//intracellular;GO:0005623//cell;GO:0043227//membrane-bounded organelle;GO:0044464//cell part;GO:0043231//intracellular membrane-bounded organelle;GO:0043229//intracellular organelle;GO:0043226//organelle;GO:0044424//intracellular part	GO:1901363//heterocyclic compound binding;GO:0003677//DNA binding;GO:0097159//organic cyclic compound binding;GO:0005515//protein binding;GO:0001067//regulatory region nucleic acid binding;GO:0000975//regulatory region DNA binding;GO:0005488//binding;GO:0003676//nucleic acid binding	GO:0009058//biosynthetic process;GO:0018130//heterocycle biosynthetic process;GO:0007165//signal transduction;GO:0042221//response to chemical;GO:0061458//reproductive system development;GO:0046483//heterocycle metabolic process;GO:0044707//single-multicellular organism process;GO:0008152//metabolic process;GO:0009059//macromolecule biosynthetic process;GO:0032501//multicellular organismal proces…
XM_004238698.3	0	0.187578	0.0200936	0.34879	0.342421	PREDICTED: tetratricopeptide repeat protein 38 isoform X1 [Solanum lycopersicum]	-	-	-	-	-	-	-
XM_010326099.2	0	0.716385	0.158527	1.0213	0.385099	PREDICTED: NADH kinase isoform X1 [Solanum lycopersicum]	Metabolism	Metabolism of cofactors and vitamins;Global and Overview	ko01100//Metabolic pathways;ko00760//Nicotinate and nicotinamide metabolism	K00858	-	-	-
XM_004238779.3	0	0.938129	0.0982373	1.2304	0.13021	PREDICTED: uncharacterized protein At1g04910 isoform X1 [Solanum lycopersicum]	-	-	-	-	-	-	-
XM_004245334.3	0	0.357997	0.0603539	0.22565	0.141234	PREDICTED: uncharacterized protein LOC101245276 [Solanum lycopersicum]	-	-	-	-	-	-	-
XM_010314812.2	0	0.35564	0	0.415614	0.0697307	PREDICTED: protein NLP9 [Solanum lycopersicum]	-	-	-	-	-	-	-
XM_004251595.3	0	0.303312	0.00691941	0.591115	0.84774	PREDICTED: arginine--tRNA ligase, cytoplasmic isoform X1 [Solanum lycopersicum]	Genetic Information Processing	Translation	ko00970//Aminoacyl-tRNA biosynthesis	K01887	-	-	-
XM_004241975.3	0	0.109996	0.0126442	0.261764	0.299402	PREDICTED: histone-lysine N-methyltransferase ASHR1 isoform X2 [Solanum lycopersicum]	-	-	-	-	-	-	-
TCONS_00041410	0	0.119258	0.0332846	0.7442	0.493176	PREDICTED: MATH domain-containing protein At5g43560-like isoform X3 [Solanum lycopersicum]	-	-	-	-	-	-	-
XM_004248107.3	0	0.577767	0.174702	0.273761	0.680425	DUF789 domain-containing protein [Cephalotus follicularis]	-	-	-	-	-	-	-
XM_004230635.3	0	0.678417	0.19092	0.309183	0.802223	PREDICTED: uncharacterized protein LOC101261663 [Solanum lycopersicum]	-	-	-	-	-	-	-
XM_004236407.3	0	0.142847	0.0463556	0.156119	0.0995357	PREDICTED: microtubule-associated protein futsch-like isoform X3 [Nicotiana tomentosiformis]	-	-	-	-	-	-	-
XM_010314802.2	0	1.2241	0.37713	0.736367	1.20215	PREDICTED: uncharacterized protein LOC101257729 isoform X2 [Solanum lycopersicum]	-	-	-	-	-	-	-
XM_019215263.1	0	1.03747	0.00606175	0.511228	0.787696	PREDICTED: KH domain-containing protein At4g18375 isoform X3 [Solanum lycopersicum]	-	-	-	-	-	-	-
XM_004249967.3	0	1.00609	0.230648	3.31121	0.961361	PREDICTED: glycosyltransferase family protein 64 protein C5 [Solanum lycopersicum]	-	-	-	-	-	-	-
XM_004245488.3	0	0.574645	0.0604007	0.922569	0.177141	PREDICTED: protein ENHANCED DISEASE RESISTANCE 4 [Solanum lycopersicum]	-	-	-	-	-	-	-
XM_010316839.2	0	0.526069	0.153805	1.0635	0.518535	PREDICTED: psbP domain-containing protein 1, chloroplastic isoform X2 [Solanum lycopersicum]	-	-	-	-	-	-	-
XM_004250831.3	0	0.765319	0.0433926	1	0.223965	Glyoxalase-like domain-containing protein [Cynara cardunculus var. scolymus] [Cynara cardunculus]	-	-	-	-	-	-	-
XM_010327695.2	0	1.15024	0.302246	1.22072	1.4165	PREDICTED: probable E3 ubiquitin-protein ligase HIP1 isoform X1 [Capsicum annuum]	-	-	-	-	-	-	-
XM_004240016.3	0	0.480762	0.0322403	0.0676698	0.0984485	PREDICTED: uncharacterized protein LOC101245062 isoform X1 [Solanum lycopersicum]	-	-	-	-	-	-	-
XM_004233453.3	0	0.165465	0.00998409	0.846883	0.527043	PREDICTED: uncharacterized protein LOC101259807 isoform X2 [Solanum lycopersicum]	-	-	-	-	-	-	-
TCONS_00017462	0	0.143432	0.0347654	0.639224	0.20578	PREDICTED: BRCA1-associated protein [Solanum lycopersicum]	-	-	-	-	-	GO:0043167//ion binding;GO:0043169//cation binding;GO:0005488//binding	-
XM_004251400.3	0	0.975006	0.180896	0.864422	0.367456	PREDICTED: DNA-directed RNA polymerase III subunit 1 [Solanum lycopersicum]	Genetic Information Processing;Metabolism	Nucleotide metabolism;Transcription;Global and Overview	ko01100//Metabolic pathways;ko00230//Purine metabolism;ko00240//Pyrimidine metabolism;ko03020//RNA polymerase	K03018	-	-	-
XM_010320981.2	0	0.786102	0.0611639	1.48907	1.05571	PREDICTED: inositol phosphorylceramide glucuronosyltransferase 1-like isoform X2 [Solanum lycopersicum]	-	-	-	-	-	-	-
TCONS_00007753	0	0.156726	0.0059006	1.41356	0.727474	urease accessory protein G-like [Solanum lycopersicum]	-	-	-	-	-	-	-
XM_004231444.2	0	1.25661	0.135352	1.79207	0.905313	PREDICTED: histone-lysine N-methyltransferase setd3 isoform X1 [Solanum lycopersicum]	-	-	-	-	-	-	-
XM_004228286.3	0	0.532874	0.112168	1.1263	0.854802	PREDICTED: DDB1- and CUL4-associated factor 4 isoform X1 [Solanum pennellii]	-	-	-	-	-	-	-
XM_010321580.2	0	0.967724	0.139823	0.40864	0.298762	PREDICTED: trihelix transcription factor ASR3-like isoform X2 [Solanum lycopersicum]	-	-	-	-	-	-	-
TCONS_00005061	0	1.34138	0.223325	0.396973	0.4975	PREDICTED: histone-lysine N-methyltransferase 2A-like isoform X8 [Solanum lycopersicum]	-	-	-	-	-	-	-
TCONS_00052708	0	0.897788	0.0922585	0.364837	0.10497	H(\+)-transporting atpase plant/ plasma membrane type [Dorcoceras hygrometricum]	-	-	-	-	-	-	-
XM_004247546.3	0	0.796467	0.0137401	0.727269	0.411582	PREDICTED: vitamin K-dependent protein S-like isoform X1 [Nicotiana attenuata]	-	-	-	-	-	-	-
TCONS_00019048	0	0.440939	0.0276122	0.451171	0.23725	PREDICTED: pentatricopeptide repeat-containing protein At5g01110 [Solanum lycopersicum]	-	-	-	-	-	-	-
XM_010321786.2	0	0.466384	0.0746974	0.420255	0.23725	PREDICTED: uncharacterized protein LOC101268567 isoform X2 [Solanum lycopersicum]	-	-	-	-	-	-	-
XM_004241246.3	0	1.94623	0.490445	3.08456	1.9036	PREDICTED: histone H2B.1-like [Solanum lycopersicum]	-	-	-	-	-	-	-
NM_001287793.1	0	1.07039	0.226509	0.339137	0.594549	probable sulfate transporter 4.2-like [Solanum lycopersicum]	-	-	-	-	-	-	-
XM_010324913.2	0	1.82823	0.0435016	0.908852	0.916672	PREDICTED: eukaryotic peptide chain release factor subunit 1-3-like [Solanum lycopersicum]	Genetic Information Processing	Translation	ko03015//mRNA surveillance pathway	K03265	-	-	-
XM_004231289.3	0	0.513013	0.11967	0.944352	0.633525	PREDICTED: ATP-dependent DNA helicase Q-like 4A [Solanum lycopersicum]	Genetic Information Processing	Replication and repair	ko03440//Homologous recombination	K10901	-	-	-
TCONS_00011002	0	0.809618	0.0846624	0.226915	0.12883	PREDICTED: mediator of RNA polymerase II transcription subunit 16 isoform X3 [Solanum lycopersicum]	-	-	-	-	-	-	-
XM_019214372.1	0	0.731612	0.17585	0.408343	1.04817	PREDICTED: protein kinase and PP2C-like domain-containing protein isoform X1 [Solanum lycopersicum]	-	-	-	-	-	-	-
TCONS_00003127	0	0.76827	0.0367586	0.263034	0.403356	PREDICTED: E3 ubiquitin-protein ligase MBR2 isoform X1 [Solanum lycopersicum]	-	-	-	-	-	-	-
XM_004232391.3	0	0.457682	0.146221	0.731183	0.672048	AT4G36440-like protein, partial [Solanum lycopersicum]	-	-	-	-	-	-	-
XM_010315579.1	0	0.994647	0.0830557	1.46234	0.152003	PREDICTED: polyadenylate-binding protein-interacting protein 8 isoform X2 [Solanum lycopersicum]	-	-	-	-	-	-	-
XM_004251618.3	0	0.777608	0.0114048	2.86821	0.457348	Prenylated rab acceptor PRA1 [Corchorus olitorius]	-	-	-	-	-	-	-
XM_004233978.3	0	0.263034	0.0119726	1.0761	0.736966	PREDICTED: CBL-interacting serine/threonine-protein kinase 7 [Solanum lycopersicum]	-	-	-	-	-	-	-
XM_010325328.2	0	1.34556	0.0519946	2.51953	0.2205	PREDICTED: callose synthase 7-like isoform X2 [Solanum lycopersicum]	-	-	-	-	-	-	-
TCONS_00051926	0	2.33522	0.404984	2.36665	2.91045	PREDICTED: RNA-binding motif protein, X chromosome-like [Solanum lycopersicum]	-	-	-	-	-	-	-
XM_010316467.2	0	1.17154	0.347923	1.45811	1.51019	PREDICTED: phosphatidylinositol 4-phosphate 5-kinase 8 isoform X1 [Solanum lycopersicum]	Metabolism;Cellular Processes;Environmental Information Processing	Carbohydrate metabolism;Signal transduction;Transport and catabolism;Global and Overview	ko01100//Metabolic pathways;ko04144//Endocytosis;ko04070//Phosphatidylinositol signaling system;ko00562//Inositol phosphate metabolism	K00889	-	-	-
XM_004251633.3	0	1.13348	0.126757	1.48858	0.23078	PREDICTED: nuclear transcription factor Y subunit A-7-like isoform X1 [Solanum lycopersicum]	-	-	-	-	-	-	-
TCONS_00017929	0	0.639598	0.185032	0.969303	0.50696	PREDICTED: pre-mRNA-processing protein 40C isoform X3 [Solanum lycopersicum]	Genetic Information Processing	Transcription	ko03040//Spliceosome	K12824	-	-	-
XM_010320687.2	0	1.42084	0.268196	0.630766	1.68484	Mitochondrial inner membrane translocase subunit Tim17/Tim22/Tim23/peroxisomal protein PMP24 [Corchorus olitorius]	-	-	-	-	-	-	-
TCONS_00007113	0	0.896907	0.0164881	1.29177	0.126912	urease accessory protein D [Solanum lycopersicum]	-	-	-	-	-	GO:0046914//transition metal ion binding;GO:0043167//ion binding;GO:0005488//binding;GO:0046872//metal ion binding;GO:0043169//cation binding	GO:0048518//positive regulation of biological process;GO:0019222//regulation of metabolic process;GO:0009893//positive regulation of metabolic process;GO:0050789//regulation of biological process;GO:0065007//biological regulation;GO:0065009//regulation of molecular function;GO:0043085//positive regulation of catalytic activity;GO:0050790//regulation of catalytic activity;GO:0044093//positive regu…
TCONS_00023873	0	0.160465	0.0335526	0.819428	0.358793	PREDICTED: RNA-binding protein 25 isoform X2 [Solanum lycopersicum]	Genetic Information Processing	Transcription	ko03040//Spliceosome	K12822	-	-	-
TCONS_00030567	0	0.955877	0.0679041	0.0843922	0.60224	PREDICTED: calcium-transporting ATPase 3, endoplasmic reticulum-type isoform X1 [Solanum pennellii]	-	-	-	-	-	-	-
XM_010315387.2	0	0.567475	0.0843922	1.42586	0.955877	PREDICTED: protein PAT1 homolog 1 [Solanum tuberosum]	Genetic Information Processing	Folding, sorting and degradation	ko03018//RNA degradation	K12617	-	-	-
XM_010327347.2	0	0.512813	0	3.17383	0.257158	PREDICTED: late embryogenesis abundant protein Lea5-like isoform X2 [Solanum lycopersicum]	-	-	-	-	-	-	-
XM_019211696.1	0	1.22239	0.0864148	0.963931	1.0177	Ulp1 protease family, C-terminal catalytic domain containing protein [Solanum demissum]	-	-	-	-	-	-	-
XM_019210901.1	0	0.429988	0.0968615	1.02975	0.624491	PREDICTED: nuclear pore complex protein NUP88 [Solanum lycopersicum]	Genetic Information Processing	Translation	ko03013//RNA transport	K14318	-	-	-
XM_004234946.3	0	0.838938	0.0400774	0.732896	0.894647	PREDICTED: protein yippee-like At4g27745 [Solanum lycopersicum]	-	-	-	-	-	-	-
TCONS_00001912	0	0.451696	0.141356	0.304855	0.321928	PREDICTED: protein-ribulosamine 3-kinase, chloroplastic [Solanum lycopersicum]	-	-	-	-	-	-	-
TCONS_00021412	0	2.74448	0.343302	1.02137	1.43376	PREDICTED: probable helicase senataxin isoform X2 [Solanum lycopersicum]	-	-	-	-	-	-	-
TCONS_00049321	0	0.834576	0.201634	0.39689	0.887525	PREDICTED: probable acyl-[acyl-carrier-protein]--UDP-N-acetylglucosamine O-acyltransferase, mitochondrial isoform X3 [Solanum lycopersicum]	-	-	-	-	-	-	-
TCONS_00040098	0	1.19417	0.183446	0.656516	0.911773	PREDICTED: probable basic-leucine zipper transcription factor F isoform X1 [Solanum tuberosum]	-	-	-	-	-	-	-
TCONS_00027907	0	0.626542	0.025091	0.908577	0.433897	PREDICTED: disease resistance protein TAO1-like isoform X2 [Nicotiana tabacum]	-	-	-	-	-	-	-
TCONS_00018255	0	0.903324	0.222392	1.77649	1.22239	PREDICTED: protein EFR3 homolog B isoform X3 [Solanum lycopersicum]	-	-	-	-	-	-	-
TCONS_00034952	0	1.31603	0.140178	1.09954	2.0435	MuDR family transposase containing protein [Solanum demissum]	-	-	-	-	-	-	-
TCONS_00014061	0	1.89885	0.459432	1.01495	1.22239	PREDICTED: TITAN-like protein isoform X2 [Solanum lycopersicum]	-	-	-	-	-	-	-
XM_010320257.2	0	0.530515	0.0317089	0.967579	0.59561	PREDICTED: F-box/kelch-repeat protein At1g80440-like [Solanum lycopersicum]	-	-	-	-	-	-	-
TCONS_00015558	0	2.10434	0.0356239	1.7761	0.925999	PREDICTED: mitochondrial phosphate carrier protein 1, mitochondrial [Solanum lycopersicum]	-	-	-	-	-	-	-
XM_010327482.2	0	0.963474	0.0356239	0.137504	0.378512	PREDICTED: wall-associated receptor kinase 2-like [Solanum lycopersicum]	-	-	-	-	-	-	-
XM_004246544.3	0	1.90182	0.211504	1.89162	0.980891	PREDICTED: DNA replication complex GINS protein PSF1 [Solanum lycopersicum]	-	-	-	-	-	-	-
XM_010322104.2	0	1.11247	0.182864	2.15687	1.88858	PREDICTED: glucose-induced degradation protein 8 homolog isoform X1 [Solanum lycopersicum]	-	-	-	-	-	-	-
XM_010325063.1	0	1.99022	0.148099	1.18286	0.518467	PREDICTED: U3 small nucleolar RNA-associated protein 25 isoform X2 [Solanum lycopersicum]	-	-	-	-	-	-	-
XM_010315507.2	0	2.79586	0.662965	2.31389	2.28129	PREDICTED: uncharacterized protein LOC101263380 isoform X2 [Solanum lycopersicum]	-	-	-	-	-	-	-
XM_010326183.2	0	0.473931	0.0395284	0.557995	0.712718	PREDICTED: protein Brevis radix-like 1 [Solanum lycopersicum]	-	-	-	-	-	-	-
XM_010321836.2	0	1.30256	0.0473057	1.56884	0.137504	PREDICTED: transcription factor TGA4-like isoform X1 [Solanum lycopersicum]	Environmental Information Processing	Signal transduction	ko04075//Plant hormone signal transduction	K14431	-	-	-
TCONS_00011074	0	0.785875	0.186413	7.49351	0.842459	wound induced protein-like, partial [Vitis vinifera]	-	-	-	-	-	-	-
TCONS_00019469	0	0.402098	0.0995357	1.21501	1.28011	PREDICTED: pentatricopeptide repeat-containing protein At2g29760, chloroplastic-like [Solanum lycopersicum]	-	-	-	-	-	-	-
TCONS_00031324	0	0.704544	0.103093	0.567041	0.671377	PREDICTED: LOW QUALITY PROTEIN: formin-like protein 3, partial [Solanum pennellii]	-	-	-	-	-	-	-
XM_010316163.2	0	1.49304	0.152003	1.3744	0.245112	PREDICTED: uncharacterized protein LOC101253671 [Solanum lycopersicum]	-	-	-	-	-	-	-
XM_010325895.2	0	0.807355	0.169925	0.736966	1.45943	ent-kaurene synthase [Solanum lycopersicum]	Metabolism	Metabolism of terpenoids and polyketides;Global and Overview	ko01100//Metabolic pathways;ko01110//Biosynthesis of secondary metabolites;ko00904//Diterpenoid biosynthesis	K04121	-	-	-
TCONS_00006412	0	0.902703	0.120294	1	0.685891	PREDICTED: B3 domain-containing protein At5g60140-like [Solanum pennellii]	-	-	-	-	-	-	-
XM_004251965.2	0	1.26849	0.184425	2.42321	1.76939	PREDICTED: 3beta-hydroxysteroid-dehydrogenase/decarboxylase [Solanum lycopersicum]	Metabolism	Lipid metabolism;Global and Overview	ko01100//Metabolic pathways;ko01130//Biosynthesis of antibiotics;ko00100//Steroid biosynthesis	K07748	-	-	-
TCONS_00021306	0	3.37156	0.137504	2.72247	1.7866	PREDICTED: uncharacterized protein LOC101253533 [Solanum lycopersicum]	-	-	-	-	-	-	-
XM_004229687.2	0	0.807355	0.137504	2.37851	2.1375	PREDICTED: probable WRKY transcription factor 12 [Solanum lycopersicum]	-	-	-	-	-	-	-
XM_004253337.2	0	3.24345	0.160465	3.22542	0.770518	PREDICTED: protein FAR1-RELATED SEQUENCE 5-like [Nicotiana sylvestris]	-	-	-	-	-	-	-
TCONS_00012224	0	2.26679	0.459432	1.75489	1.39232	PREDICTED: peptidyl-tRNA hydrolase, mitochondrial isoform X1 [Solanum tuberosum]	-	-	-	-	-	-	-
XM_010318354.2	0	0.807355	0.0874628	1.08746	1.52356	PREDICTED: equilibrative nucleotide transporter 3-like [Solanum lycopersicum]	-	-	-	-	-	-	-
XM_004248103.3	0	0.616671	0.0931094	0.616671	1.45066	PREDICTED: uncharacterized protein LOC101259084 [Solanum lycopersicum]	-	-	-	-	-	-	-
XM_010319611.2	0	2.05445	0.106915	2.10692	1.94342	PREDICTED: transcription termination factor MTEF18, mitochondrial-like [Solanum lycopersicum]	-	-	-	-	-	-	-
XM_019212098.1	0	0.943416	0.206451	0.469485	0.387023	PREDICTED: meiosis arrest female protein 1-like [Solanum tuberosum]	-	-	-	-	-	-	-
TCONS_00007334	0	2.60666	0.241008	1.89812	2.06413	Enolase 1 [Morus notabilis]	Metabolism;Genetic Information Processing	Folding, sorting and degradation;Carbohydrate metabolism;Global and Overview	ko01100//Metabolic pathways;ko01110//Biosynthesis of secondary metabolites;ko01130//Biosynthesis of antibiotics;ko01120//Microbial metabolism in diverse environments;ko01200//Carbon metabolism;ko01230//Biosynthesis of amino acids;ko03018//RNA degradation;ko00010//Glycolysis / Gluconeogenesis	K01689	-	-	-
XM_010324063.2	0	1.54057	0.125531	1.29546	0.710493	PREDICTED: uncharacterized protein LOC104648005 [Solanum lycopersicum]	-	-	-	-	-	-	-
XM_010324064.2	0	1.54057	0.125531	1.29546	0.710493	PREDICTED: uncharacterized protein LOC104648005 [Solanum lycopersicum]	-	-	-	-	-	-	-
TCONS_00034381	0	2.25634	0	1.53051	0.289507	-	-	-	-	-	-	-	-
XM_004239911.3	0	1.58496	0.289507	1.95936	1.22239	PREDICTED: laccase-12 [Solanum lycopersicum]	-	-	-	-	-	-	-
XM_004251207.3	0	1.63743	0.152003	2.71272	1.53051	PREDICTED: vicilin-like seed storage protein At2g28490 [Solanum lycopersicum]	-	-	-	-	-	-	-
TCONS_00021726	0	1.24793	0.169925	0.584963	1.24793	-	-	-	-	-	-	-	-
TCONS_00033163	0	2.45943	0.459432	2	2.16993	PREDICTED: translocase of chloroplast 159, chloroplastic isoform X2 [Nicotiana tomentosiformis]	-	-	-	-	-	-	-
XM_004244128.3	0	1.52356	0.169925	2.04439	1.58496	PREDICTED: uncharacterized protein LOC101264952 [Solanum lycopersicum]	-	-	-	-	-	-	-
TCONS_00027471	0	1.5025	0.222392	2.66297	1.58496	NADH dehydrogenase subunit 5, partial (mitochondrion) [Picea glauca]	Metabolism	Energy metabolism;Global and Overview	ko01100//Metabolic pathways;ko00190//Oxidative phosphorylation	K03883	-	-	-
TCONS_00012052	0	0.847997	0	1	3.07039	-	-	-	-	-	-	-	-
XM_004242823.3	0	1.48543	0	1.37851	2.96347	PREDICTED: galacturonokinase isoform X1 [Solanum lycopersicum]	Metabolism	Carbohydrate metabolism	ko00520//Amino sugar and nucleotide sugar metabolism	K18677	-	-	-
XM_019215980.1	0	0.263034	0	2.37851	3.10434	PREDICTED: influenza virus NS1A-binding protein homolog B-like [Solanum lycopersicum]	-	-	-	-	-	-	-
NM_001329412.1	0	0.321928	0	3.72792	1.58496	endoribonuclease Dicer 2b [Solanum lycopersicum]	-	-	-	-	-	-	-
TCONS_00026234	0	1.32193	0	3.2854	2.08746	BnaA01g30480D [Brassica napus]	-	-	-	-	-	-	-
XM_004241893.3	0	1.45943	0	2.85798	2.80735	PREDICTED: dof zinc finger protein DOF3.1-like [Solanum lycopersicum]	-	-	-	-	-	-	-
XM_019212303.1	0	1	0.321928	0.584963	1	PREDICTED: dof zinc finger protein DOF5.3-like [Solanum lycopersicum]	-	-	-	-	-	-	-
XM_004228732.3	0	3.11548	0.415037	0.736966	3.05889	PREDICTED: transketolase, chloroplastic-like [Solanum lycopersicum]	Metabolism	Global and Overview;Energy metabolism;Carbohydrate metabolism	ko01100//Metabolic pathways;ko01110//Biosynthesis of secondary metabolites;ko01130//Biosynthesis of antibiotics;ko01120//Microbial metabolism in diverse environments;ko01200//Carbon metabolism;ko01230//Biosynthesis of amino acids;ko00710//Carbon fixation in photosynthetic organisms;ko00030//Pentose phosphate pathway	K00615	-	GO:0003824//catalytic activity;GO:0016744//transferase activity, transferring aldehyde or ketonic groups;GO:0016740//transferase activity	-
XM_010313973.2	0	0.415037	0	1.41504	2.80735	PREDICTED: phosphatidate phosphatase PAH1-like isoform X2 [Solanum lycopersicum]	Metabolism	Global and Overview;Lipid metabolism	ko01100//Metabolic pathways;ko01110//Biosynthesis of secondary metabolites;ko00564//Glycerophospholipid metabolism;ko00561//Glycerolipid metabolism	K15728	-	-	-
XM_019213079.1	0	2.80735	0.415037	1.58496	2.58496	PREDICTED: flavin-containing monooxygenase FMO GS-OX-like 9 isoform X2 [Solanum lycopersicum]	-	-	-	-	-	GO:0016491//oxidoreductase activity;GO:0016709//oxidoreductase activity, acting on paired donors, with incorporation or reduction of molecular oxygen, NAD(P)H as one donor, and incorporation of one atom of oxygen;GO:0000166//nucleotide binding;GO:0036094//small molecule binding;GO:1901265//nucleoside phosphate binding;GO:0016705//oxidoreductase activity, acting on paired donors, with incorporatio…	GO:0044699//single-organism process;GO:0044710//single-organism metabolic process;GO:0008152//metabolic process
XM_019213876.1	0	3	0	1	1	PREDICTED: protein FLOWERING LOCUS D-like [Solanum lycopersicum]	-	-	-	-	-	-	-
NM_001247816.2	0	0.40203	0.124002	0.57784	0.00183228	mature anther-specific protein LAT61 [Solanum lycopersicum]	Environmental Information Processing	Signal transduction	ko04075//Plant hormone signal transduction	K14503	-	-	-
XM_004240655.3	0	0.545035	0.044995	0.69692	0.0549906	PREDICTED: large proline-rich protein bag6-B isoform X1 [Capsicum annuum]	-	-	-	-	-	-	-
XM_004239974.2	0	0.0838791	0.0175584	0.114118	0.0194962	PREDICTED: LMBR1 domain-containing protein 2 homolog A-like [Solanum lycopersicum]	-	-	-	-	-	-	-
XM_004235708.3	0	0.789506	0.17818	2.87262	0.00788052	PREDICTED: NF-X1-type zinc finger protein NFXL1 [Solanum lycopersicum]	-	-	-	-	-	-	-
XM_004236003.2	0	0.389871	0.0379864	0.95438	0.0407608	PREDICTED: exocyst complex component EXO70B1-like [Solanum lycopersicum]	-	-	-	-	-	-	-
XM_004228997.3	0	0.833517	0.130985	1.01777	0.00891473	DUF2215 domain-containing protein [Cephalotus follicularis]	-	-	-	-	-	-	-
NM_001307957.1	0	0.221013	0.0333862	0.100179	0.0286638	tubby-like F-box protein 8 [Solanum lycopersicum]	-	-	-	-	-	-	-
XM_004237444.3	0	0.415742	0.082149	0.33539	0	PREDICTED: uncharacterized protein LOC101266328 isoform X1 [Solanum lycopersicum]	-	-	-	-	-	-	-
XM_004245664.3	0	0.969943	0.0294438	4.60893	0.0582986	PREDICTED: uncharacterized protein LOC101265157 [Solanum lycopersicum]	-	-	-	-	-	-	-
XM_019214719.1	0	2.39613	0.321928	1.13386	0	PREDICTED: uncharacterized protein LOC101250234 [Solanum lycopersicum]	-	-	-	-	-	-	-
XM_004249822.3	0	2.91754	0.152003	2.61143	0	PREDICTED: fibrous sheath CABYR-binding protein-like [Solanum tuberosum]	-	-	-	-	-	-	-
XM_004251747.3	0	0.830075	0.152003	1.41504	0	PREDICTED: secretory carrier-associated membrane protein 1 [Solanum lycopersicum]	-	-	-	-	-	-	-
XM_010315729.2	0	0.830075	0.152003	0.736966	0	PREDICTED: WD repeat-containing protein 91 homolog isoform X5 [Solanum lycopersicum]	-	-	-	-	-	-	-
