# Supplementary material for: A nuclear-localized cysteine desulfhydrase plays a role in fruit ripening in tomato
Source: Hortic Res. 2020 Dec 14;7:211. doi: 10.1038/s41438-020-00439-1 (PMC7736880; doi:10.1038/s41438-020-00439-1)
Supplement: Supplementary file 7 — Supplementary data 5 The differentially expressed genes in H2S treated fruit compared with control [file 41438_2020_439_MOESM7_ESM.xlsx]

## Sheet: day 1
id	CK_mean	H2S_mean	log2(fc)
entrez_16976784	0.001	0.12	6.90689
entrez_3950376	0.001	0.12	6.90689
entrez_3950379	0.13	0.03	-2.11548
entrez_3950380	3.08	0.001	-11.5887
entrez_3950382	0.001	0.14	7.12928
entrez_3950393	0.001	0.16	7.32193
entrez_3950407	0.001	0.39	8.60733
entrez_3950426	0.12	0.38	1.66297
entrez_3950482	0.24	0.04	-2.58496
NM_001246835.2	2.08	0.77	-1.43365
NM_001246849.2	0.78	1.93	1.30705
NM_001246864.2	0.001	1.34	10.388
NM_001246878.2	0.05	0.57	3.51096
NM_001246890.2	0.09	0.001	-6.49185
NM_001246895.2	1.65	0.65	-1.34395
NM_001246900.1	53	21.15	-1.32533
NM_001246914.1	0.09	0.001	-6.49185
NM_001246916.2	4.77	0.81	-2.558
NM_001246918.1	0.89	5.72	2.68414
NM_001246919.2	0.52	0.001	-9.02237
NM_001246923.2	0.17	0.001	-7.40939
NM_001246927.1	0.85	0.16	-2.40939
NM_001246929.2	0.52	0.2	-1.37851
NM_001246933.2	0.38	0.001	-8.56986
NM_001246937.1	1.09	2.2	1.01318
NM_001246939.2	0.001	0.12	6.90689
NM_001246940.1	0.33	0.85	1.365
NM_001246941.2	1.18	0.2	-2.56071
NM_001246954.1	0.09	0.001	-6.49185
NM_001246961.1	0.2	0.001	-7.64386
NM_001246972.1	1.42	3.28	1.2078
NM_001246981.1	5.29	13.38	1.33874
NM_001246989.2	0.28	0.65	1.21501
NM_001247007.1	0.38	1.14	1.58496
NM_001247011.2	0.24	0.08	-1.58496
NM_001247013.1	0.98	0.001	-9.93664
NM_001247024.2	15.29	32.8	1.10111
NM_001247029.2	98.26	47.63	-1.04473
NM_001247052.1	0.001	9.05	13.1437
NM_001247058.2	0.9	3.17	1.81649
NM_001247067.2	0.09	0.24	1.41504
NM_001247074.1	0.1	0.001	-6.64386
NM_001247079.2	0.001	0.2	7.64386
NM_001247088.3	0.05	0.001	-5.64386
NM_001247093.2	0.38	0.001	-8.56986
NM_001247097.2	0.57	0.28	-1.02554
NM_001247100.2	5.15	1.38	-1.8999
NM_001247104.2	0.28	0.001	-8.12928
NM_001247107.2	0.05	0.33	2.72247
NM_001247108.1	21.93	46.9	1.09668
NM_001247109.1	0.33	0.08	-2.04439
NM_001247122.1	0.74	1.74	1.23349
NM_001247125.2	1.09	0.45	-1.27633
NM_001247137.2	0.15	0.37	1.30256
NM_001247144.2	0.42	1.55	1.88381
NM_001247152.2	2.98	1.18	-1.33653
NM_001247153.2	1.7	22.94	3.75426
NM_001247161.2	0.14	0.04	-1.80735
NM_001247162.2	8.03	18.18	1.17888
NM_001247183.1	0.001	4.82	12.2348
NM_001247188.2	137.44	789.49	2.52212
NM_001247191.1	0.56	9.81	4.13075
NM_001247197.2	0.001	0.09	6.49185
NM_001247216.1	0.05	0.001	-5.64386
NM_001247234.1	2.87	1.38	-1.05638
NM_001247238.2	0.72	0.001	-9.49185
NM_001247248.1	0.09	0.001	-6.49185
NM_001247256.2	1.62	5.46	1.75291
NM_001247266.2	0.24	0.08	-1.58496
NM_001247278.2	25.1	10.29	-1.28644
NM_001247282.1	0.09	0.001	-6.49185
NM_001247291.1	0.85	0.2	-2.08746
NM_001247298.2	0.001	0.07	6.12928
NM_001247322.2	0.14	0.001	-7.12928
NM_001247327.2	0.09	0.001	-6.49185
NM_001247329.3	0.001	0.16	7.32193
NM_001247333.1	0.19	0.57	1.58496
NM_001247355.1	0.33	0.001	-8.36632
NM_001247356.1	0.38	0.001	-8.56986
NM_001247360.3	14.49	6.4	-1.17891
NM_001247363.2	0.96	0.45	-1.09311
NM_001247368.1	0.28	0.65	1.21501
NM_001247383.2	5.7	2.08	-1.45438
NM_001247386.2	4.61	12.73	1.46539
NM_001247387.2	0.13	4.95	5.25084
NM_001247394.1	0.24	0.001	-7.90689
NM_001247408.2	0.001	0.12	6.90689
NM_001247415.2	0.001	3.01	11.5555
NM_001247434.2	0.05	0.001	-5.64386
NM_001247435.2	0.05	0.001	-5.64386
NM_001247438.2	0.19	0.001	-7.56986
NM_001247443.2	0.28	0.04	-2.80735
NM_001247444.1	0.63	2.45	1.95936
NM_001247459.1	0.05	0.001	-5.64386
NM_001247460.2	316.72	645.41	1.02701
NM_001247483.2	0.33	0.001	-8.36632
NM_001247484.3	7	2.74	-1.35318
NM_001247509.1	0.05	0.001	-5.64386
NM_001247516.2	6.52	2.85	-1.19391
NM_001247538.1	16.4	6.41	-1.3553
NM_001247539.2	23.44	66.95	1.51411
NM_001247542.2	1.5	4.74	1.65992
NM_001247544.2	0.001	0.08	6.32193
NM_001247546.2	0.47	0.04	-3.55459
NM_001247549.1	0.001	0.12	6.90689
NM_001247553.3	9.41	31.93	1.76265
NM_001247557.2	0.05	0.2	2
NM_001247562.2	57.28	25.83	-1.14898
NM_001247569.2	1.04	7.31	2.81329
NM_001247602.1	0.001	0.1	6.64386
NM_001247605.1	0.05	0.001	-5.64386
NM_001247620.1	0.001	0.66	9.36632
NM_001247632.2	1.61	0.77	-1.06413
NM_001247640.2	0.19	0.04	-2.24793
NM_001247641.2	0.001	0.08	6.32193
NM_001247643.3	0.001	0.16	7.32193
NM_001247650.2	3.26	0.37	-3.13927
NM_001247667.1	2.61	0.77	-1.76112
NM_001247681.2	4.59	2.29	-1.00315
NM_001247683.1	19.47	48.04	1.30298
NM_001247690.1	0.05	0.001	-5.64386
NM_001247695.3	2.69	17.78	2.72458
NM_001247732.1	0.09	0.001	-6.49185
NM_001247754.1	58.8	28.34	-1.05298
NM_001247762.2	0.05	0.001	-5.64386
NM_001247772.1	1.56	0.33	-2.24101
NM_001247783.1	1.5	5.95	1.98793
NM_001247801.1	0.001	0.53	9.04985
NM_001247808.2	0.001	0.24	7.90689
NM_001247813.1	0.001	1.34	10.388
NM_001247823.2	0.14	2.4	4.09954
NM_001247824.1	0.42	0.08	-2.39232
NM_001247828.1	1.51	0.69	-1.12988
NM_001247829.1	0.001	0.08	6.32193
NM_001247832.2	0.09	0.24	1.41504
NM_001247834.2	134.42	65.61	-1.03476
NM_001247859.2	43.06	127.32	1.56404
NM_001247864.1	29.68	7.93	-1.9041
NM_001247866.2	1.93	0.001	-10.9144
NM_001247868.2	14.23	37.26	1.38869
NM_001247881.1	0.19	0.001	-7.56986
NM_001247885.1	0.09	0.24	1.41504
NM_001247888.1	31.65	69.77	1.1404
NM_001247894.1	0.24	0.08	-1.58496
NM_001247895.2	0.43	0.001	-8.74819
NM_001247896.2	0.28	0.001	-8.12928
NM_001247919.2	0.19	0.001	-7.56986
NM_001247925.2	1.18	0.001	-10.2046
NM_001247930.2	0.19	0.001	-7.56986
NM_001247940.1	0.001	0.12	6.90689
NM_001247948.1	0.09	0.37	2.03953
NM_001247950.1	9.75	2.7	-1.85244
NM_001247952.1	0.14	0.001	-7.12928
NM_001251871.2	0.14	0.001	-7.12928
NM_001252111.1	1.56	0.001	-10.6073
NM_001252118.1	1.02	2.34	1.19794
NM_001257978.1	0.001	0.12	6.90689
NM_001257979.1	9.78	4.19	-1.22288
NM_001257980.1	0.14	0.001	-7.12928
NM_001257981.2	0.001	0.08	6.32193
NM_001257982.1	0.05	0.001	-5.64386
NM_001257984.1	0.001	0.12	6.90689
NM_001257986.1	0.001	0.24	7.90689
NM_001279075.1	2.84	5.88	1.04993
NM_001279081.1	0.14	0.001	-7.12928
NM_001279110.1	0.001	0.37	8.53138
NM_001279120.2	0.28	0.61	1.12338
NM_001279138.1	0.14	1.13	3.01282
NM_001279171.1	0.05	0.001	-5.64386
NM_001279244.1	0.001	0.16	7.32193
NM_001279249.1	16.31	110.4	2.75891
NM_001279261.2	0.52	0.2	-1.37851
NM_001279264.1	0.14	0.001	-7.12928
NM_001279274.2	3.83	1.91	-1.00377
NM_001279281.2	6.6	1.46	-2.1765
NM_001279287.1	0.001	0.22	7.78136
NM_001279298.1	1.15	0.001	-10.1674
NM_001279304.2	8.83	3.01	-1.55265
NM_001279321.1	0.001	0.16	7.32193
NM_001279322.1	0.57	0.001	-9.15482
NM_001287354.1	0.43	0.12	-1.8413
NM_001287374.1	0.001	0.08	6.32193
NM_001287766.1	0.05	0.001	-5.64386
NM_001287774.1	0.09	0.41	2.18763
NM_001287775.2	2.35	5.45	1.2136
NM_001300996.2	1.81	0.001	-10.8218
NM_001301000.2	0.19	0.98	2.36678
NM_001301001.2	0.14	0.001	-7.12928
NM_001301654.1	0.001	0.07	6.12928
NM_001302894.1	5.2	2.4	-1.11548
NM_001302896.1	0.26	0.001	-8.02237
NM_001302906.1	0.001	0.16	7.32193
NM_001302921.1	0.05	0.001	-5.64386
NM_001302922.1	2.55	1.22	-1.06362
NM_001302923.1	1.28	0.45	-1.50815
NM_001302925.1	1.68	0.001	-10.7142
NM_001305793.1	0.81	0.001	-9.66178
NM_001305821.1	0.52	1.79	1.78338
NM_001306057.1	0.33	0.001	-8.36632
NM_001306139.1	0.16	0.001	-7.32193
NM_001306157.1	0.09	0.33	1.87447
NM_001306163.1	1.17	0.001	-10.1923
NM_001306165.1	0.001	5.62	12.4564
NM_001306185.1	0.37	0.14	-1.4021
NM_001307927.1	0.34	0.001	-8.40939
NM_001307946.1	0.001	1.07	10.0634
NM_001307993.1	0.88	0.001	-9.78136
NM_001308003.1	1.07	2.17	1.02008
NM_001308004.1	137.79	62.67	-1.13662
NM_001308553.1	0.81	0.001	-9.66178
NM_001309166.1	0.14	0.001	-7.12928
NM_001309261.1	0.001	0.08	6.32193
NM_001309378.1	1.13	2.85	1.33464
NM_001309386.1	0.09	0.001	-6.49185
NM_001309397.1	0.001	0.08	6.32193
NM_001309791.1	0.28	0.74	1.4021
NM_001309794.1	0.001	0.39	8.60733
NM_001309805.1	0.12	0.001	-6.90689
NM_001309807.1	0.001	1.03	10.0084
NM_001309811.1	0.6	2.04	1.76553
NM_001309813.1	0.05	0.001	-5.64386
NM_001310024.1	9.77	3.45	-1.50176
NM_001310027.1	0.24	0.61	1.34577
NM_001310149.1	5.01	0.48	-3.3837
NM_001310324.1	0.09	0.001	-6.49185
NM_001310468.1	0.33	0.08	-2.04439
NM_001310479.1	0.28	0.12	-1.22239
NM_001311194.1	0.57	2.45	2.10375
NM_001314012.1	4.27	8.67	1.0218
NM_001314015.1	28.23	12.94	-1.12539
NM_001314016.1	3.31	0.001	-11.6926
NM_001315490.1	7.06	1.01	-2.80531
NM_001316759.1	0.33	0.001	-8.36632
NM_001316918.1	0.05	0.2	2
NM_001316966.1	3.01	0.58	-2.37564
NM_001316977.1	3.68	0.001	-11.8455
NM_001317076.1	35.58	14.18	-1.32721
NM_001317738.1	0.24	1.38	2.52356
NM_001317974.1	2.71	1.29	-1.07092
NM_001317976.1	17.96	36.38	1.01836
NM_001318132.1	1.8	5.41	1.58763
NM_001319160.1	0.05	0.001	-5.64386
NM_001319202.1	0.09	0.001	-6.49185
NM_001319246.1	6.58	2.97	-1.14762
NM_001319331.2	7.61	2.65	-1.5219
NM_001319853.1	0.68	1.42	1.06228
NM_001320217.1	0.33	0.77	1.22239
NM_001320225.1	0.99	2.4	1.27753
NM_001320229.1	10.02	4.75	-1.07688
NM_001320249.1	2.32	4.96	1.09622
NM_001320297.1	0.001	0.08	6.32193
NM_001320343.1	7.99	19.85	1.31287
NM_001320369.1	0.8	0.33	-1.27753
NM_001320392.1	0.001	0.98	9.93664
NM_001320499.1	0.38	1.46	1.9419
NM_001320517.1	17.03	7.99	-1.09181
NM_001320601.1	0.14	0.33	1.23704
NM_001320617.1	1.18	0.24	-2.29768
NM_001320798.1	0.001	1.69	10.7228
NM_001320857.1	8.84	3.21	-1.46147
NM_001320864.1	0.001	0.24	7.90689
NM_001320885.1	0.001	0.08	6.32193
NM_001320894.1	158.82	52.57	-1.59508
NM_001320963.1	0.54	1.32	1.28951
NM_001320992.1	1.52	0.001	-10.5699
NM_001320997.1	0.05	0.001	-5.64386
NM_001321016.1	1.56	0.2	-2.96347
NM_001321050.1	0.24	0.04	-2.58496
NM_001321052.1	0.05	0.001	-5.64386
NM_001321094.1	2.55	0.001	-11.3163
NM_001321125.1	0.38	0.001	-8.56986
NM_001321131.1	0.14	0.89	2.66838
NM_001321165.1	0.05	0.001	-5.64386
NM_001321275.1	0.05	0.001	-5.64386
NM_001321286.1	9.13	3.31	-1.46378
NM_001321752.1	2.63	0.001	-11.3608
NM_001322328.1	0.37	0.89	1.26628
NM_001322420.1	0.24	0.08	-1.58496
NM_001323058.1	2.36	0.65	-1.86028
NM_001323301.1	0.001	0.08	6.32193
NM_001323559.1	4.49	1.93	-1.21811
NM_001323670.1	1.24	0.001	-10.2761
NM_001324084.1	13.26	50.38	1.92577
NM_001324295.1	30.06	82.41	1.45497
NM_001324356.1	40.69	107.26	1.39837
NM_001324399.1	8.89	3.62	-1.29619
NM_001324474.1	0.001	0.24	7.90689
NM_001324528.1	21.54	9.58	-1.16892
NM_001328434.1	53.17	107.43	1.01471
NM_001328498.1	271.72	583.62	1.10291
NM_001328505.1	0.001	0.2	7.64386
NM_001328545.1	0.05	0.001	-5.64386
NM_001328622.1	1.25	0.001	-10.2877
NM_001328632.1	130.5	431.33	1.72474
NM_001328683.1	0.47	1.51	1.68382
NM_001329053.1	0.001	0.12	6.90689
NM_001329100.1	2.06	0.53	-1.95858
NM_001329125.1	6.12	2.81	-1.12296
NM_001329132.1	3.78	9.31	1.30039
NM_001329155.1	0.001	2.87	11.4868
NM_001329194.1	0.28	0.04	-2.80735
NM_001329205.1	0.14	0.001	-7.12928
NM_001329206.1	0.19	0.04	-2.24793
NM_001329207.1	0.49	6.45	3.71845
NM_001329208.1	0.22	1.52	2.7885
NM_001329393.1	3.72	1.39	-1.42022
NM_001329413.1	39.84	424.78	3.41443
NM_001329414.1	18.41	246.97	3.74577
NM_001329419.1	2.6	5.37	1.04641
NM_001329446.1	0.95	0.37	-1.3604
NM_001329448.1	0.14	0.001	-7.12928
NM_001329459.1	6.81	2.56	-1.41151
NM_001329460.1	0.001	2.12	11.0498
NM_001329537.1	0.14	0.33	1.23704
NM_001329546.1	3.33	1.33	-1.3241
NM_001329601.1	6.1	2.16	-1.49778
NM_001329604.1	4.3	1.59	-1.43531
NM_001329624.1	15.13	6.68	-1.17949
NM_001329740.1	0.58	2.66	2.1973
NM_001329760.1	0.34	0.001	-8.40939
NM_001329875.1	0.001	0.08	6.32193
NM_001329913.1	0.19	0.001	-7.56986
NM_001329940.1	0.05	0.001	-5.64386
NM_001330108.1	0.19	0.001	-7.56986
NM_001330171.1	7.23	3.09	-1.22639
NM_001330767.1	1.37	0.28	-2.29068
NM_001330991.1	0.05	0.24	2.26303
NM_001331099.1	0.78	1.96	1.32931
NM_001331101.1	6.17	14.4	1.22273
NM_001331183.1	0.43	0.001	-8.74819
NM_001345870.1	0.14	0.45	1.6845
NM_001346018.1	0.16	0.001	-7.32193
NM_001346061.1	1.82	4.65	1.35329
NM_001346125.1	14.32	44.28	1.62862
NM_001346289.1	0.001	0.12	6.90689
NM_001346436.1	0.14	0.04	-1.80735
NM_001346573.1	2.13	0.94	-1.18012
NM_001346779.1	5.93	24.57	2.05079
NM_001346788.1	0.001	0.2	7.64386
NM_001346821.1	0.09	0.001	-6.49185
NM_001346847.1	0.19	0.45	1.24393
NM_001346867.1	7.99	25.83	1.69278
NM_001346882.1	1.42	0.61	-1.21901
NM_001346925.1	0.001	0.4	8.64386
NM_001346974.1	9.97	3.99	-1.3212
NM_001347093.1	0.001	0.34	8.40939
TCONS_00000103	1.04	0.001	-10.0224
TCONS_00000145	0.59	0.001	-9.20457
TCONS_00000173	0.05	0.001	-5.64386
TCONS_00000214	1.87	0.53	-1.81897
TCONS_00000215	0.94	0.001	-9.87652
TCONS_00000230	4.03	0.93	-2.11548
TCONS_00000234	0.001	6	12.5507
TCONS_00000239	0.001	4.35	12.0868
TCONS_00000245	0.92	0.001	-9.84549
TCONS_00000274	1.48	4.16	1.49099
TCONS_00000346	5.87	2.56	-1.19722
TCONS_00000355	0.001	0.13	7.02237
TCONS_00000362	5.77	12.69	1.13705
TCONS_00000379	0.57	0.24	-1.24793
TCONS_00000413	1.23	2.85	1.2123
TCONS_00000414	1.38	4.93	1.83692
TCONS_00000496	0.001	0.37	8.53138
TCONS_00000508	0.47	0.18	-1.38466
TCONS_00000510	0.09	0.001	-6.49185
TCONS_00000530	0.09	0.001	-6.49185
TCONS_00000663	0.05	0.001	-5.64386
TCONS_00000673	3.01	0.9	-1.74177
TCONS_00000696	0.14	0.001	-7.12928
TCONS_00000697	0.09	0.001	-6.49185
TCONS_00000777	1.94	0.94	-1.04532
TCONS_00000793	3.86	8.69	1.17076
TCONS_00000864	0.76	2.32	1.61005
TCONS_00000896	0.001	1.56	10.6073
TCONS_00000911	2.31	5.26	1.18717
TCONS_00000942	0.001	0.13	7.02237
TCONS_00000991	0.62	0.001	-9.27612
TCONS_00000992	0.001	0.91	9.82972
TCONS_00001011	0.09	0.001	-6.49185
TCONS_00001027	5.82	14.17	1.28375
TCONS_00001055	0.05	0.001	-5.64386
TCONS_00001056	0.09	0.001	-6.49185
TCONS_00001057	0.05	0.001	-5.64386
TCONS_00001075	0.05	0.001	-5.64386
TCONS_00001080	0.2	0.001	-7.64386
TCONS_00001081	0.16	0.001	-7.32193
TCONS_00001100	0.05	0.001	-5.64386
TCONS_00001203	0.24	0.04	-2.58496
TCONS_00001204	0.19	0.04	-2.24793
TCONS_00001210	0.05	0.001	-5.64386
TCONS_00001214	0.05	0.001	-5.64386
TCONS_00001222	0.05	0.001	-5.64386
TCONS_00001227	0.09	0.24	1.41504
TCONS_00001228	0.88	0.001	-9.78136
TCONS_00001244	0.63	1.91	1.60015
TCONS_00001254	2.73	0.001	-11.4147
TCONS_00001257	0.03	1.88	5.96963
TCONS_00001258	0.001	1.47	10.5216
TCONS_00001286	0.001	1.31	10.3554
TCONS_00001331	0.14	0.001	-7.12928
TCONS_00001336	0.28	0.69	1.30117
TCONS_00001347	3.14	11.71	1.8989
TCONS_00001362	0.001	0.42	8.71425
TCONS_00001391	0.001	0.16	7.32193
TCONS_00001396	0.001	1.52	10.5699
TCONS_00001404	0.14	0.001	-7.12928
TCONS_00001408	0.001	0.4	8.64386
TCONS_00001431	0.67	0.001	-9.38802
TCONS_00001432	0.001	0.48	8.90689
TCONS_00001561	3.73	1.57	-1.24841
TCONS_00001576	0.08	0.001	-6.32193
TCONS_00001617	0.05	0.4	3
TCONS_00001627	0.72	1.95	1.43741
TCONS_00001656	8.32	2.89	-1.52551
TCONS_00001688	0.61	0.08	-2.93074
TCONS_00001727	1.42	0.6	-1.24286
TCONS_00001734	2.62	28.91	3.46393
TCONS_00001758	0.57	0.001	-9.15482
TCONS_00001780	0.12	0.44	1.87447
TCONS_00001791	11.32	2.34	-2.27429
TCONS_00001849	0.04	0.001	-5.32193
TCONS_00001862	0.001	0.12	6.90689
TCONS_00001863	0.14	3.21	4.51907
TCONS_00001874	0.001	0.45	8.81378
TCONS_00001935	1.31	0.51	-1.361
TCONS_00001972	0.64	1.39	1.11894
TCONS_00002015	0.38	0.04	-3.24793
TCONS_00002068	0.33	1.63	2.30433
TCONS_00002150	1.13	0.001	-10.1421
TCONS_00002182	1.2	0.001	-10.2288
TCONS_00002189	5.58	2.2	-1.34276
TCONS_00002286	0.001	13.07	13.674
TCONS_00002300	5.5	12.13	1.14108
TCONS_00002318	15.46	7.45	-1.05323
TCONS_00002347	0.001	0.24	7.90689
TCONS_00002358	1.55	0.001	-10.5981
TCONS_00002400	4.4	0.8	-2.45943
TCONS_00002404	0.001	0.7	9.45121
TCONS_00002421	75.84	37.9	-1.00076
TCONS_00002449	0.3	0.001	-8.22882
TCONS_00002453	0.34	0.001	-8.40939
TCONS_00002474	0.66	0.001	-9.36632
TCONS_00002549	6.55	2.06	-1.66885
TCONS_00002564	0.45	0.001	-8.81378
TCONS_00002588	0.66	0.26	-1.34395
TCONS_00002619	2.32	0.001	-11.1799
TCONS_00002664	0.001	0.82	9.67948
TCONS_00002665	2.11	0.001	-11.043
TCONS_00002676	1.75	0.59	-1.56857
TCONS_00002679	8.21	3.52	-1.22181
TCONS_00002720	15.91	7.56	-1.07348
TCONS_00002728	7.56	2.96	-1.35279
TCONS_00002858	1.11	0.18	-2.62449
TCONS_00002865	0.06	0.001	-5.90689
TCONS_00002866	0.26	0.09	-1.53051
TCONS_00002869	0.16	0.001	-7.32193
TCONS_00002972	1.81	5.89	1.70228
TCONS_00002985	0.17	0.81	2.25239
TCONS_00003024	6.1	14.38	1.23718
TCONS_00003057	26.65	11.23	-1.24678
TCONS_00003076	1.18	0.3	-1.97575
TCONS_00003077	7.88	0.72	-3.45213
TCONS_00003133	2.41	0.85	-1.5035
TCONS_00003136	3.33	1	-1.73552
TCONS_00003137	1.04	0.001	-10.0224
TCONS_00003148	1.52	4.29	1.49691
TCONS_00003170	0.29	0.001	-8.17991
TCONS_00003236	0.95	0.08	-3.56986
TCONS_00003285	2.04	0.001	-10.9944
TCONS_00003332	1.01	2.83	1.48645
TCONS_00003356	0.01	1.51	7.2384
TCONS_00003357	1.42	0.001	-10.4717
TCONS_00003358	0.53	1.39	1.39102
TCONS_00003366	0.001	0.24	7.90689
TCONS_00003501	0.19	0.57	1.58496
TCONS_00003556	0.001	0.1	6.64386
TCONS_00003557	0.24	0.001	-7.90689
TCONS_00003633	2.83	0.41	-2.78711
TCONS_00003660	9.99	3.84	-1.37938
TCONS_00003661	0.65	4.13	2.66763
TCONS_00003671	0.001	1.76	10.7814
TCONS_00003691	1.55	0.57	-1.44323
TCONS_00003692	0.001	0.66	9.36632
TCONS_00003694	0.29	1.03	1.82852
TCONS_00003820	0.2	1.06	2.40599
TCONS_00003834	0.47	0.001	-8.87652
TCONS_00003859	0.001	0.92	9.84549
TCONS_00003905	0.05	0.001	-5.64386
TCONS_00003928	0.05	0.001	-5.64386
TCONS_00003995	0.71	0.001	-9.47168
TCONS_00004017	0.05	0.001	-5.64386
TCONS_00004096	0.19	0.45	1.24393
TCONS_00004102	0.05	0.61	3.60881
TCONS_00004166	0.09	0.001	-6.49185
TCONS_00004168	0.05	0.001	-5.64386
TCONS_00004181	0.09	0.001	-6.49185
TCONS_00004214	0.57	0.08	-2.83289
TCONS_00004218	5.77	13.5	1.22632
TCONS_00004237	0.09	0.001	-6.49185
TCONS_00004273	3.36	1.01	-1.73411
TCONS_00004281	0.09	0.001	-6.49185
TCONS_00004289	0.47	0.16	-1.55459
TCONS_00004363	0.05	0.001	-5.64386
TCONS_00004368	0.05	0.001	-5.64386
TCONS_00004430	0.82	0.16	-2.35755
TCONS_00004464	0.05	1.46	4.8679
TCONS_00004465	0.001	0.49	8.93664
TCONS_00004466	0.001	0.2	7.64386
TCONS_00004467	0.001	1.11	10.1163
TCONS_00004468	0.001	0.4	8.64386
TCONS_00004469	0.99	9.15	3.20827
TCONS_00004539	0.1	0.001	-6.64386
TCONS_00004554	0.19	0.001	-7.56986
TCONS_00004592	0.001	0.12	6.90689
TCONS_00004598	0.001	1.1	10.1033
TCONS_00004684	0.001	1.07	10.0634
TCONS_00004686	0.07	0.75	3.42146
TCONS_00004687	0.63	1.58	1.3265
TCONS_00004694	13	6.07	-1.09874
TCONS_00004807	0.43	0.88	1.03317
TCONS_00004817	0.99	0.49	-1.01465
TCONS_00004841	1.74	5.7	1.71187
TCONS_00004843	0.001	0.35	8.45121
TCONS_00004865	0.001	0.66	9.36632
TCONS_00004867	0.001	0.11	6.78136
TCONS_00004909	1.87	4.72	1.33575
TCONS_00004923	0.001	3.52	11.7814
TCONS_00004925	0.001	0.75	9.55075
TCONS_00004926	2.61	0.001	-11.3498
TCONS_00004927	0.89	1.83	1.03997
TCONS_00005016	0.001	0.08	6.32193
TCONS_00005020	7.64	2.42	-1.65857
TCONS_00005061	7.37	16.06	1.12374
TCONS_00005064	6.13	1.51	-2.02134
TCONS_00005065	1.11	0.001	-10.1163
TCONS_00005066	0.001	2.82	11.4615
TCONS_00005068	0.3	0.001	-8.22882
TCONS_00005105	0.33	0.001	-8.36632
TCONS_00005170	0.19	0.001	-7.56986
TCONS_00005238	0.28	0.001	-8.12928
TCONS_00005274	0.61	1.34	1.13535
TCONS_00005312	1.23	0.001	-10.2644
TCONS_00005359	1.24	0.001	-10.2761
TCONS_00005408	5	1.69	-1.5649
TCONS_00005419	1.97	9.68	2.29681
TCONS_00005438	7.25	2.5	-1.53605
TCONS_00005463	0.001	0.07	6.12928
TCONS_00005467	0.001	1.62	10.6618
TCONS_00005478	1.5	3.09	1.04264
TCONS_00005494	1.68	4.05	1.26946
TCONS_00005550	0.09	0.37	2.03953
TCONS_00005558	0.96	0.35	-1.45568
TCONS_00005580	1.93	8.58	2.15238
TCONS_00005624	1.02	0.001	-9.99435
TCONS_00005662	0.001	0.04	5.32193
TCONS_00005668	0.56	0.001	-9.12928
TCONS_00005672	2.3	0.67	-1.7794
TCONS_00005678	1.39	3	1.10988
TCONS_00005703	0.001	3.21	11.6484
TCONS_00005756	2.93	7.09	1.27488
TCONS_00005757	0.42	1.83	2.12338
TCONS_00005766	3.61	0.7	-2.36657
TCONS_00005767	5.06	1.44	-1.81307
TCONS_00005863	0.39	0.001	-8.60733
TCONS_00005874	0.68	0.001	-9.40939
TCONS_00005877	0.44	0.001	-8.78136
TCONS_00005921	1.82	0.76	-1.25987
TCONS_00005943	0.57	0.27	-1.078
TCONS_00005946	0.001	0.34	8.40939
TCONS_00005962	0.2	0.001	-7.64386
TCONS_00006069	2.53	0.81	-1.64314
TCONS_00006070	0.001	0.14	7.12928
TCONS_00006090	46.6	17.94	-1.37715
TCONS_00006124	0.01	0.08	3
TCONS_00006182	0.001	1.5	10.5507
TCONS_00006183	1.75	0.001	-10.7731
TCONS_00006207	1.32	0.35	-1.91511
TCONS_00006212	0.19	0.001	-7.56986
TCONS_00006292	3.26	1.55	-1.0726
TCONS_00006303	1.56	3.7	1.24598
TCONS_00006308	1.39	0.55	-1.33758
TCONS_00006436	1.77	0.75	-1.23879
TCONS_00006468	1.54	0.001	-10.5887
TCONS_00006471	0.001	0.16	7.32193
TCONS_00006491	0.001	1.23	10.2644
TCONS_00006495	0.001	1.42	10.4717
TCONS_00006499	0.58	2	1.78588
TCONS_00006502	0.001	0.26	8.02237
TCONS_00006503	1.91	0.001	-10.8994
TCONS_00006519	0.001	0.26	8.02237
TCONS_00006540	2.71	6.2	1.19398
TCONS_00006596	0.001	0.23	7.84549
TCONS_00006608	4.5	15.03	1.73985
TCONS_00006627	2.88	1.4	-1.04064
TCONS_00006651	8.51	3.46	-1.29839
TCONS_00006663	0.001	0.53	9.04985
TCONS_00006753	0.001	0.08	6.32193
TCONS_00006773	4.77	0.001	-12.2198
TCONS_00006785	0.41	0.16	-1.35755
TCONS_00006807	0.05	0.001	-5.64386
TCONS_00006829	0.001	2.35	11.1984
TCONS_00006879	0.001	0.41	8.67948
TCONS_00006899	9.35	0.001	-13.1908
TCONS_00006903	0.3	0.001	-8.22882
TCONS_00006938	0.05	0.001	-5.64386
TCONS_00006949	4.67	0.001	-12.1892
TCONS_00006955	0.24	0.73	1.60486
TCONS_00006958	0.24	1.42	2.56478
TCONS_00006961	0.16	1.65	3.36632
TCONS_00006975	0.09	0.001	-6.49185
TCONS_00006999	0.22	0.001	-7.78136
TCONS_00007000	0.64	0.001	-9.32193
TCONS_00007013	1.35	2.8	1.05247
TCONS_00007038	1.28	0.001	-10.3219
TCONS_00007121	3.36	11.92	1.82685
TCONS_00007163	0.001	0.16	7.32193
TCONS_00007165	0.38	1.19	1.64689
TCONS_00007217	0.09	1.1	3.61143
TCONS_00007224	0.14	0.33	1.23704
TCONS_00007261	0.001	0.24	7.90689
TCONS_00007275	2.08	0.28	-2.89308
TCONS_00007277	0.001	0.65	9.3443
TCONS_00007287	1.23	0.21	-2.5502
TCONS_00007334	0.19	0.96	2.33703
TCONS_00007366	0.001	1.8	10.8138
TCONS_00007371	4.24	2.11	-1.00682
TCONS_00007378	0.09	0.001	-6.49185
TCONS_00007406	3.21	0.63	-2.34915
TCONS_00007428	0.09	0.001	-6.49185
TCONS_00007430	3.74	1.71	-1.12904
TCONS_00007434	0.09	0.37	2.03953
TCONS_00007456	0.61	0.18	-1.76081
TCONS_00007525	1.33	0.001	-10.3772
TCONS_00007528	5.79	1.99	-1.54079
TCONS_00007549	0.05	0.001	-5.64386
TCONS_00007556	0.001	0.94	9.87652
TCONS_00007566	0.001	0.12	6.90689
TCONS_00007615	1.01	3.07	1.60388
TCONS_00007681	0.38	0.001	-8.56986
TCONS_00007691	1.53	3.9	1.34994
TCONS_00007726	9.6	26.48	1.4638
TCONS_00007741	0.001	0.23	7.84549
TCONS_00007773	0.98	0.001	-9.93664
TCONS_00007798	1.54	3.46	1.16784
TCONS_00007806	0.36	0.98	1.44478
TCONS_00007835	4.17	8.69	1.05931
TCONS_00007841	0.67	0.24	-1.48113
TCONS_00007888	0.62	0.02	-4.9542
TCONS_00007889	0.001	1.35	10.3987
TCONS_00007910	1.53	0.56	-1.45003
TCONS_00007937	0.7	2.39	1.77158
TCONS_00007967	0.36	0.001	-8.49185
TCONS_00007973	0.6	1.41	1.23266
TCONS_00007998	5.43	0.69	-2.97628
TCONS_00008034	1.04	0.001	-10.0224
TCONS_00008035	0.28	1.4	2.32193
TCONS_00008045	0.001	0.99	9.95128
TCONS_00008056	0.001	0.87	9.76487
TCONS_00008065	0.21	0.001	-7.71425
TCONS_00008091	1.87	0.79	-1.24311
TCONS_00008150	0.001	0.45	8.81378
TCONS_00008154	0.71	2.03	1.51559
TCONS_00008163	0.001	0.19	7.56986
TCONS_00008176	0.05	0.001	-5.64386
TCONS_00008234	29.14	11.84	-1.29933
TCONS_00008273	0.24	0.001	-7.90689
TCONS_00008276	0.001	2.14	11.0634
TCONS_00008292	5.23	1.72	-1.6044
TCONS_00008304	0.001	0.36	8.49185
TCONS_00008340	0.77	0.001	-9.58871
TCONS_00008342	0.001	1.45	10.5018
TCONS_00008367	4.47	1.26	-1.82685
TCONS_00008372	3.65	0.45	-3.0199
TCONS_00008373	0.001	0.23	7.84549
TCONS_00008399	0.2	0.001	-7.64386
TCONS_00008410	0.001	0.16	7.32193
TCONS_00008435	0.001	8.97	13.1309
TCONS_00008436	15.49	0.001	-13.919
TCONS_00008438	0.001	6.05	12.5627
TCONS_00008454	0.17	0.001	-7.40939
TCONS_00008465	10.16	2.67	-1.92799
TCONS_00008486	0.19	0.69	1.8606
TCONS_00008597	21.22	5.49	-1.95055
TCONS_00008631	6.64	1.73	-1.94041
TCONS_00008669	0.07	0.001	-6.12928
TCONS_00008670	0.001	0.36	8.49185
TCONS_00008696	0.55	0.001	-9.10329
TCONS_00008697	0.001	0.61	9.25267
TCONS_00008748	0.05	0.001	-5.64386
TCONS_00008754	1.98	0.001	-10.9513
TCONS_00008762	5.05	1.28	-1.98014
TCONS_00008793	0.001	4.47	12.1261
TCONS_00008816	0.43	0.13	-1.72583
TCONS_00008857	0.001	0.33	8.36632
TCONS_00008867	2.83	6.57	1.21509
TCONS_00008881	0.001	0.23	7.84549
TCONS_00008930	0.22	0.66	1.58496
TCONS_00008966	0.001	2.69	11.3934
TCONS_00008994	23.68	10.95	-1.11274
TCONS_00009050	1.16	4.26	1.87673
TCONS_00009067	2.63	10.15	1.94835
TCONS_00009121	0.001	0.67	9.38802
TCONS_00009125	0.63	0.27	-1.22239
TCONS_00009136	1.15	0.001	-10.1674
TCONS_00009141	0.81	0.001	-9.66178
TCONS_00009147	3.25	1.36	-1.25683
TCONS_00009182	8.8	3.8	-1.2115
TCONS_00009204	0.09	0.45	2.32193
TCONS_00009205	0.26	0.64	1.29956
TCONS_00009213	0.001	0.09	6.49185
TCONS_00009214	0.28	0.001	-8.12928
TCONS_00009215	0.001	0.34	8.40939
TCONS_00009220	0.001	0.11	6.78136
TCONS_00009226	0.001	0.57	9.15482
TCONS_00009229	0.001	0.72	9.49185
TCONS_00009241	0.001	0.38	8.56986
TCONS_00009247	0.001	0.12	6.90689
TCONS_00009249	0.001	0.13	7.02237
TCONS_00009253	0.92	0.001	-9.84549
TCONS_00009255	1.56	0.001	-10.6073
TCONS_00009320	0.48	1.02	1.08746
TCONS_00009323	9.44	4.27	-1.14455
TCONS_00009333	0.25	0.001	-7.96578
TCONS_00009436	0.73	1.57	1.1048
TCONS_00009501	0.28	0.001	-8.12928
TCONS_00009541	0.001	0.29	8.17991
TCONS_00009566	0.27	0.001	-8.07682
TCONS_00009572	1.84	0.001	-10.8455
TCONS_00009711	0.05	0.001	-5.64386
TCONS_00009719	0.29	0.001	-8.17991
TCONS_00009728	0.72	2.5	1.79586
TCONS_00009729	6.22	0.78	-2.99537
TCONS_00009759	0.49	0.07	-2.80735
TCONS_00009767	0.001	0.08	6.32193
TCONS_00009796	0.05	0.001	-5.64386
TCONS_00009846	0.26	1.13	2.11974
TCONS_00009847	0.16	1.21	2.91886
TCONS_00009875	0.001	0.08	6.32193
TCONS_00009914	6.86	1.79	-1.93825
TCONS_00009924	0.001	3.98	11.9586
TCONS_00009933	0.05	0.001	-5.64386
TCONS_00009979	4.34	8.85	1.02798
TCONS_00009997	8.08	3.86	-1.06575
TCONS_00010088	0.8	0.2	-2
TCONS_00010103	0.57	0.24	-1.24793
TCONS_00010128	0.94	0.28	-1.74723
TCONS_00010155	0.001	0.69	9.43045
TCONS_00010156	0.001	0.42	8.71425
TCONS_00010162	0.001	2.39	11.2228
TCONS_00010163	3.22	1.58	-1.02714
TCONS_00010182	0.001	0.37	8.53138
TCONS_00010197	0.93	0.001	-9.86109
TCONS_00010255	19.47	7.1	-1.45536
TCONS_00010304	0.001	4.47	12.1261
TCONS_00010365	0.001	0.54	9.07682
TCONS_00010399	1.13	0.55	-1.03882
TCONS_00010420	0.53	0.09	-2.558
TCONS_00010428	0.27	0.001	-8.07682
TCONS_00010436	0.79	0.07	-3.49643
TCONS_00010487	0.001	2.28	11.1548
TCONS_00010517	3.31	1.36	-1.28322
TCONS_00010519	0.8	0.08	-3.32193
TCONS_00010527	1.81	9.03	2.31874
TCONS_00010542	47.74	103.51	1.1165
TCONS_00010561	0.001	0.08	6.32193
TCONS_00010572	9.62	4.52	-1.08971
TCONS_00010573	0.001	0.42	8.71425
TCONS_00010642	0.65	4.43	2.7688
TCONS_00010648	0.35	1.23	1.81323
TCONS_00010657	3.92	1.51	-1.37631
TCONS_00010681	2.67	0.47	-2.50611
TCONS_00010713	0.73	0.19	-1.9419
TCONS_00010724	0.001	0.12	6.90689
TCONS_00010732	0.57	0.28	-1.02554
TCONS_00010743	1.94	0.25	-2.95606
TCONS_00010766	0.53	0.25	-1.08406
TCONS_00010769	0.001	0.28	8.12928
TCONS_00010779	0.13	0.001	-7.02237
TCONS_00010780	0.001	0.26	8.02237
TCONS_00010811	0.4	0.001	-8.64386
TCONS_00010817	0.47	0.18	-1.38466
TCONS_00010833	4.06	8.48	1.06258
TCONS_00010865	8.59	4.05	-1.08474
TCONS_00010868	0.001	1.15	10.1674
TCONS_00010888	0.47	0.23	-1.03103
TCONS_00010918	2.29	0.86	-1.41294
TCONS_00010938	1.45	0.001	-10.5018
TCONS_00010940	1.27	0.37	-1.77923
TCONS_00010954	0.91	0.24	-1.92283
TCONS_00010987	0.001	4.72	12.2046
TCONS_00010993	8.86	2.6	-1.7688
TCONS_00011031	5.48	2.13	-1.36332
TCONS_00011032	0.41	2.45	2.57909
TCONS_00011042	0.02	1.04	5.70044
TCONS_00011054	5.49	1.7	-1.69127
TCONS_00011059	0.001	0.18	7.49185
TCONS_00011076	2.32	0.34	-2.77052
TCONS_00011103	0.26	0.6	1.20645
TCONS_00011128	0.33	0.08	-2.04439
TCONS_00011244	0.09	0.81	3.16993
TCONS_00011245	0.4	1.63	2.0268
TCONS_00011296	4.03	1.65	-1.28831
TCONS_00011298	1.11	0.001	-10.1163
TCONS_00011347	3.42	7.07	1.04771
TCONS_00011352	3.99	1.83	-1.12455
TCONS_00011390	0.001	2.92	11.5118
TCONS_00011409	2.92	6.65	1.18739
TCONS_00011424	1.68	0.001	-10.7142
TCONS_00011460	0.001	3.39	11.7271
TCONS_00011464	0.24	1.53	2.67243
TCONS_00011465	0.44	1.36	1.62803
TCONS_00011466	0.69	0.001	-9.43045
TCONS_00011469	0.83	0.37	-1.16559
TCONS_00011471	0.26	0.001	-8.02237
TCONS_00011522	1.86	0.4	-2.21723
TCONS_00011524	0.32	0.001	-8.32193
TCONS_00011547	0.34	0.001	-8.40939
TCONS_00011573	0.001	2.18	11.0901
TCONS_00011596	0.001	0.69	9.43045
TCONS_00011604	0.001	0.08	6.32193
TCONS_00011605	0.52	0.001	-9.02237
TCONS_00011628	0.16	0.61	1.93074
TCONS_00011650	0.49	0.17	-1.52725
TCONS_00011651	2.21	0.73	-1.59808
TCONS_00011698	18.39	7.42	-1.30943
TCONS_00011702	1.09	0.28	-1.96083
TCONS_00011703	0.43	0.16	-1.42626
TCONS_00011708	0.23	0.001	-7.84549
TCONS_00011709	0.29	0.86	1.56828
TCONS_00011764	0.07	0.001	-6.12928
TCONS_00011789	1.15	0.001	-10.1674
TCONS_00011790	0.01	2.71	8.08215
TCONS_00011837	1.19	3.09	1.37665
TCONS_00011856	0.001	3.66	11.8376
TCONS_00011857	0.93	0.001	-9.86109
TCONS_00011861	0.41	0.001	-8.67948
TCONS_00011892	0.001	0.05	5.64386
TCONS_00011904	7.24	2.02	-1.84163
TCONS_00011913	1.19	3.49	1.55227
TCONS_00011914	0.97	2.2	1.18145
TCONS_00011925	0.001	0.12	6.90689
TCONS_00011960	0.99	0.33	-1.58496
TCONS_00011961	0.28	0.98	1.80735
TCONS_00012024	0.001	1	9.96578
TCONS_00012025	0.001	0.95	9.89178
TCONS_00012072	0.72	0.31	-1.21573
TCONS_00012076	0.001	0.4	8.64386
TCONS_00012077	3.09	0.95	-1.70161
TCONS_00012098	0.43	0.001	-8.74819
TCONS_00012123	0.001	3.55	11.7936
TCONS_00012185	11.64	4.98	-1.22487
TCONS_00012224	0.3	1.05	1.80735
TCONS_00012252	0.39	0.001	-8.60733
TCONS_00012284	0.001	1.06	10.0498
TCONS_00012321	0.001	0.44	8.78136
TCONS_00012367	0.001	0.45	8.81378
TCONS_00012385	0.48	0.001	-8.90689
TCONS_00012416	0.36	1.47	2.02975
TCONS_00012459	1.79	4.1	1.19566
TCONS_00012489	17.53	3.67	-2.25597
TCONS_00012490	0.12	17.5	7.18818
TCONS_00012524	1.18	0.49	-1.26793
TCONS_00012566	1.53	4.48	1.54997
TCONS_00012589	0.001	4.89	12.2556
TCONS_00012590	5	0.001	-12.2877
TCONS_00012638	0.3	0.61	1.02385
TCONS_00012640	11.89	4.31	-1.46399
TCONS_00012641	7.95	16.66	1.06736
TCONS_00012644	1.65	0.1	-4.04439
TCONS_00012708	0.001	0.09	6.49185
TCONS_00012763	0.05	0.69	3.7866
TCONS_00012824	0.001	0.12	6.90689
TCONS_00012845	0.21	0.001	-7.71425
TCONS_00012862	2.29	7.21	1.65465
TCONS_00012863	11.97	2.49	-2.26521
TCONS_00012872	0.61	4.31	2.82081
TCONS_00012880	0.17	0.96	2.4975
TCONS_00012972	0.001	0.16	7.32193
TCONS_00012975	0.6	0.001	-9.22882
TCONS_00013060	0.53	0.001	-9.04985
TCONS_00013110	0.001	0.08	6.32193
TCONS_00013122	7.71	0.001	-12.9125
TCONS_00013129	0.28	0.001	-8.12928
TCONS_00013131	5.08	10.33	1.02394
TCONS_00013134	0.95	0.001	-9.89178
TCONS_00013152	1.64	4.24	1.37037
TCONS_00013168	0.2	0.001	-7.64386
TCONS_00013173	2.35	0.001	-11.1984
TCONS_00013175	0.001	0.99	9.95128
TCONS_00013178	0.93	0.001	-9.86109
TCONS_00013179	0.73	0.001	-9.51175
TCONS_00013196	3.43	0.001	-11.744
TCONS_00013239	0.001	0.08	6.32193
TCONS_00013243	0.05	0.001	-5.64386
TCONS_00013255	0.001	3.67	11.8416
TCONS_00013372	0.14	0.001	-7.12928
TCONS_00013481	1.31	0.51	-1.361
TCONS_00013488	1.6	0.001	-10.6439
TCONS_00013523	0.52	0.04	-3.70044
TCONS_00013529	0.87	1.95	1.16439
TCONS_00013551	0.001	0.41	8.67948
TCONS_00013553	0.14	0.001	-7.12928
TCONS_00013600	14.05	6.73	-1.06189
TCONS_00013641	0.001	0.9	9.81378
TCONS_00013648	1.76	0.85	-1.05004
TCONS_00013666	0.35	0.84	1.26303
TCONS_00013671	0.34	0.001	-8.40939
TCONS_00013673	0.1	0.34	1.76553
TCONS_00013690	2.04	0.62	-1.71823
TCONS_00013699	0.12	0.34	1.5025
TCONS_00013736	0.19	0.77	2.01886
TCONS_00013753	0.05	0.001	-5.64386
TCONS_00013758	1.58	0.66	-1.25939
TCONS_00013759	1.45	3.92	1.4348
TCONS_00013787	0.09	0.35	1.95936
TCONS_00013822	1.16	0.24	-2.27302
TCONS_00013836	7.14	3.42	-1.06193
TCONS_00013857	0.001	0.69	9.43045
TCONS_00013898	0.26	0.001	-8.02237
TCONS_00013950	0.47	0.12	-1.96963
TCONS_00013955	4.12	0.001	-12.0084
TCONS_00013956	0.001	3.41	11.7356
TCONS_00013964	0.6	0.001	-9.22882
TCONS_00013987	0.05	0.2	2
TCONS_00013995	3.12	7.43	1.25182
TCONS_00014008	2.08	0.81	-1.36059
TCONS_00014021	1.36	0.001	-10.4094
TCONS_00014050	0.78	0.001	-9.60733
TCONS_00014051	0.001	0.44	8.78136
TCONS_00014060	8.24	1.62	-2.34665
TCONS_00014061	1.94	5.25	1.43626
TCONS_00014064	2.51	0.001	-11.2935
TCONS_00014065	3.74	7.65	1.03242
TCONS_00014078	2.38	0.6	-1.98793
TCONS_00014085	0.14	0.57	2.02554
TCONS_00014133	2.54	1.1	-1.20732
TCONS_00014148	0.25	0.65	1.37851
TCONS_00014152	0.001	0.39	8.60733
TCONS_00014174	0.05	0.21	2.07039
TCONS_00014270	0.001	0.24	7.90689
TCONS_00014288	0.001	3.58	11.8057
TCONS_00014320	0.001	0.47	8.87652
TCONS_00014330	0.05	0.001	-5.64386
TCONS_00014361	2.87	0.001	-11.4868
TCONS_00014391	0.25	0.001	-7.96578
TCONS_00014398	1.4	0.29	-2.2713
TCONS_00014404	5.9	2.31	-1.35282
TCONS_00014421	3.58	1.33	-1.42853
TCONS_00014473	0.001	1.1	10.1033
TCONS_00014485	1.14	0.47	-1.2783
TCONS_00014514	0.001	0.25	7.96578
TCONS_00014534	0.8	0.37	-1.11247
TCONS_00014585	0.001	0.2	7.64386
TCONS_00014634	11.38	4.7	-1.27577
TCONS_00014636	0.59	0.29	-1.02466
TCONS_00014649	0.001	0.41	8.67948
TCONS_00014665	2.69	0.001	-11.3934
TCONS_00014760	3.54	8.05	1.18524
TCONS_00014770	0.001	0.33	8.36632
TCONS_00014788	0.001	0.37	8.53138
TCONS_00014804	10.45	3.93	-1.4109
TCONS_00014828	4.42	0.001	-12.1098
TCONS_00014852	0.001	0.42	8.71425
TCONS_00014878	0.001	0.61	9.25267
TCONS_00014911	0.33	0.08	-2.04439
TCONS_00014921	0.9	0.001	-9.81378
TCONS_00014959	0.26	0.001	-8.02237
TCONS_00014968	0.61	0.16	-1.93074
TCONS_00014999	1.4	0.41	-1.77173
TCONS_00015000	0.35	0.001	-8.45121
TCONS_00015038	2.15	4.7	1.12832
TCONS_00015073	0.64	0.31	-1.0458
TCONS_00015115	0.001	2.39	11.2228
TCONS_00015116	0.001	14.85	13.8582
TCONS_00015177	0.001	0.27	8.07682
TCONS_00015238	0.24	1.02	2.08746
TCONS_00015279	0.001	1.6	10.6439
TCONS_00015280	1.96	0.001	-10.9366
TCONS_00015300	2.8	6.22	1.15149
TCONS_00015323	3.02	0.001	-11.5603
TCONS_00015344	4.86	0.001	-12.2467
TCONS_00015355	0.88	0.001	-9.78136
TCONS_00015381	0.001	0.3	8.22882
TCONS_00015390	1.21	6.39	2.40081
TCONS_00015392	0.001	0.16	7.32193
TCONS_00015535	5.57	1.63	-1.77281
TCONS_00015558	1.12	4.7	2.06916
TCONS_00015634	2.11	0.001	-11.043
TCONS_00015644	0.001	0.33	8.36632
TCONS_00015657	0.001	0.59	9.20457
TCONS_00015666	0.14	0.04	-1.80735
TCONS_00015780	1.63	0.37	-2.13927
TCONS_00015787	24.68	10.73	-1.20169
TCONS_00015799	0.05	0.001	-5.64386
TCONS_00015811	8.15	4.06	-1.00532
TCONS_00015949	0.33	0.16	-1.04439
TCONS_00015984	8.37	18.47	1.14188
TCONS_00015991	0.001	0.12	6.90689
TCONS_00015993	1.18	0.001	-10.2046
TCONS_00016014	0.33	1.18	1.83825
TCONS_00016029	3.5	0.37	-3.24176
TCONS_00016071	0.001	0.22	7.78136
TCONS_00016175	0.95	0.46	-1.04629
TCONS_00016347	1.75	0.78	-1.16581
TCONS_00016376	0.76	0.001	-9.56986
TCONS_00016427	2.21	0.98	-1.17319
TCONS_00016455	0.001	1.09	10.0901
TCONS_00016457	0.001	1.01	9.98014
TCONS_00016490	1.89	0.91	-1.05445
TCONS_00016496	0.29	0.83	1.51706
TCONS_00016502	0.42	0.001	-8.71425
TCONS_00016566	0.001	0.16	7.32193
TCONS_00016608	0.35	0.001	-8.45121
TCONS_00016675	0.001	0.66	9.36632
TCONS_00016679	5.63	2.55	-1.14264
TCONS_00016695	0.61	0.001	-9.25267
TCONS_00016708	3.77	1.01	-1.90021
TCONS_00016715	0.001	0.76	9.56986
TCONS_00016763	0.63	1.7	1.43211
TCONS_00016778	2.41	6.27	1.37943
TCONS_00016789	0.5	3.2	2.67807
TCONS_00016821	0.35	0.76	1.11864
TCONS_00016852	1.39	0.001	-10.4409
TCONS_00016861	0.001	0.29	8.17991
TCONS_00016889	1.39	0.001	-10.4409
TCONS_00016903	0.38	0.001	-8.56986
TCONS_00016909	0.001	0.82	9.67948
TCONS_00016924	0.11	0.27	1.29546
TCONS_00016936	0.001	4.72	12.2046
TCONS_00016941	16.81	6.05	-1.47431
TCONS_00016944	1.04	2.8	1.42884
TCONS_00016976	0.52	0.001	-9.02237
TCONS_00016978	0.39	0.88	1.17403
TCONS_00016980	0.001	0.14	7.12928
TCONS_00017045	0.38	1.14	1.58496
TCONS_00017050	2.46	0.27	-3.18763
TCONS_00017070	0.33	0.001	-8.36632
TCONS_00017130	0.24	1.63	2.76377
TCONS_00017136	0.5	0.16	-1.64386
TCONS_00017140	0.92	0.001	-9.84549
TCONS_00017154	0.97	0.001	-9.92184
TCONS_00017170	13.66	6.46	-1.08035
TCONS_00017181	0.001	0.28	8.12928
TCONS_00017188	0.001	0.51	8.99435
TCONS_00017189	0.12	0.39	1.70044
TCONS_00017214	0.32	2.26	2.82018
TCONS_00017217	0.61	0.23	-1.40718
TCONS_00017220	0.52	0.001	-9.02237
TCONS_00017260	0.22	1.84	3.06413
TCONS_00017288	0.001	0.58	9.17991
TCONS_00017294	0.001	0.09	6.49185
TCONS_00017296	0.3	0.001	-8.22882
TCONS_00017334	0.001	0.76	9.56986
TCONS_00017335	0.26	2.62	3.33298
TCONS_00017355	1.6	0.24	-2.73697
TCONS_00017374	0.66	0.32	-1.04439
TCONS_00017393	59.47	27.99	-1.08725
TCONS_00017417	0.05	0.001	-5.64386
TCONS_00017429	0.4	0.001	-8.64386
TCONS_00017440	0.74	0.001	-9.53138
TCONS_00017444	0.001	0.58	9.17991
TCONS_00017451	0.53	0.14	-1.92057
TCONS_00017476	0.001	1.26	10.2992
TCONS_00017511	0.001	0.69	9.43045
TCONS_00017512	0.28	0.001	-8.12928
TCONS_00017525	0.27	0.68	1.33258
TCONS_00017527	0.76	0.13	-2.54749
TCONS_00017545	0.62	0.001	-9.27612
TCONS_00017558	1.67	0.53	-1.65578
TCONS_00017559	1.06	0.52	-1.02748
TCONS_00017653	1.5	0.001	-10.5507
TCONS_00017668	2.88	1.42	-1.02018
TCONS_00017670	9.67	2.04	-2.24495
TCONS_00017682	5.51	0.001	-12.4278
TCONS_00017709	3.34	0.57	-2.55081
TCONS_00017714	0.001	1.82	10.8297
TCONS_00017715	6.74	0.001	-12.7185
TCONS_00017725	0.09	0.001	-6.49185
TCONS_00017741	7.02	2.65	-1.40548
TCONS_00017774	0.001	1.8	10.8138
TCONS_00017780	0.001	0.8	9.64386
TCONS_00017782	0.001	0.39	8.60733
TCONS_00017804	1.16	0.001	-10.1799
TCONS_00017827	0.001	4.6	12.1674
TCONS_00017843	0.21	0.001	-7.71425
TCONS_00017877	4.31	1.57	-1.45692
TCONS_00017895	2.15	0.001	-11.0701
TCONS_00017897	4.9	2.42	-1.01777
TCONS_00017954	0.28	0.001	-8.12928
TCONS_00017960	2.82	0.18	-3.96963
TCONS_00017988	0.19	0.7	1.88136
TCONS_00018001	4.79	12.92	1.43151
TCONS_00018007	0.52	0.001	-9.02237
TCONS_00018123	0.09	0.001	-6.49185
TCONS_00018143	0.52	0.12	-2.11548
TCONS_00018144	0.28	1.22	2.12338
TCONS_00018190	0.001	0.38	8.56986
TCONS_00018203	0.001	4.47	12.1261
TCONS_00018229	8.84	4.34	-1.02635
TCONS_00018280	1.13	0.001	-10.1421
TCONS_00018419	232.63	472.42	1.02203
TCONS_00018430	6.86	0.63	-3.44478
TCONS_00018463	0.38	0.16	-1.24793
TCONS_00018464	1.09	0.49	-1.15347
TCONS_00018466	0.15	0.7	2.22239
TCONS_00018477	0.001	8.44	13.043
TCONS_00018487	0.001	0.08	6.32193
TCONS_00018539	0.57	0.001	-9.15482
TCONS_00018542	0.05	0.001	-5.64386
TCONS_00018559	0.05	0.001	-5.64386
TCONS_00018601	0.52	1.15	1.14505
TCONS_00018602	0.001	0.15	7.22882
TCONS_00018604	1.56	3.17	1.02294
TCONS_00018605	0.52	1.46	1.48938
TCONS_00018608	0.05	0.69	3.7866
TCONS_00018798	0.52	0.24	-1.11548
TCONS_00018813	0.001	0.2	7.64386
TCONS_00018865	4.15	9.05	1.12481
TCONS_00018878	0.97	0.44	-1.14048
TCONS_00018924	2.22	4.92	1.1481
TCONS_00018946	0.31	0.001	-8.27612
TCONS_00018950	9.64	23.92	1.31111
TCONS_00018960	5.12	0.001	-12.3219
TCONS_00018962	6.48	2.95	-1.13528
TCONS_00018990	0.53	1.33	1.32736
TCONS_00019063	0.001	4.06	11.9873
TCONS_00019067	0.001	4.15	12.0189
TCONS_00019139	2.04	0.91	-1.16463
TCONS_00019149	2.67	0.95	-1.49084
TCONS_00019208	0.001	0.19	7.56986
TCONS_00019274	0.62	0.16	-1.9542
TCONS_00019284	0.001	2.32	11.1799
TCONS_00019286	0.001	0.22	7.78136
TCONS_00019300	0.001	1.28	10.3219
TCONS_00019339	0.72	3.41	2.2437
TCONS_00019371	0.001	0.38	8.56986
TCONS_00019381	0.33	0.11	-1.58496
TCONS_00019417	2.14	4.77	1.15638
TCONS_00019423	0.001	0.13	7.02237
TCONS_00019497	7.62	19.28	1.33924
TCONS_00019506	1.23	0.2	-2.62059
TCONS_00019575	0.38	0.89	1.22781
TCONS_00019592	1.13	0.2	-2.49825
TCONS_00019690	0.57	0.001	-9.15482
TCONS_00019720	1.2	0.001	-10.2288
TCONS_00019741	1.51	0.68	-1.15094
TCONS_00019748	0.23	1.56	2.76184
TCONS_00019852	0.28	0.001	-8.12928
TCONS_00019877	0.001	0.77	9.58871
TCONS_00019880	0.65	1.96	1.59234
TCONS_00019881	1.72	0.66	-1.38187
TCONS_00019930	0.001	0.42	8.71425
TCONS_00019940	0.18	0.001	-7.49185
TCONS_00019949	0.99	0.45	-1.1375
TCONS_00019959	0.39	0.001	-8.60733
TCONS_00019982	0.11	0.001	-6.78136
TCONS_00019994	3.13	0.001	-11.6119
TCONS_00020003	3.36	1.49	-1.17315
TCONS_00020043	1.07	2.24	1.06589
TCONS_00020046	3.57	1.67	-1.09608
TCONS_00020097	3.76	1.55	-1.27846
TCONS_00020107	0.26	0.001	-8.02237
TCONS_00020117	0.19	0.45	1.24393
TCONS_00020127	0.001	2.8	11.4512
TCONS_00020209	0.77	0.001	-9.58871
TCONS_00020255	0.05	0.45	3.16993
TCONS_00020285	1.94	0.25	-2.95606
TCONS_00020291	0.001	2.26	11.1421
TCONS_00020292	0.3	2.34	2.96347
TCONS_00020314	26.19	11.57	-1.17863
TCONS_00020331	2.67	6.73	1.33377
TCONS_00020365	0.001	3.59	11.8098
TCONS_00020372	3.32	1.06	-1.64712
TCONS_00020467	0.001	0.09	6.49185
TCONS_00020496	0.49	0.001	-8.93664
TCONS_00020497	0.001	0.6	9.22882
TCONS_00020527	0.001	0.15	7.22882
TCONS_00020535	0.85	0.24	-1.82443
TCONS_00020552	1.92	0.001	-10.9069
TCONS_00020635	1.05	0.001	-10.0362
TCONS_00020680	0.24	0.001	-7.90689
TCONS_00020724	0.24	0.001	-7.90689
TCONS_00020763	0.05	0.001	-5.64386
TCONS_00020781	1.26	0.35	-1.848
TCONS_00020789	0.09	0.37	2.03953
TCONS_00020805	4.27	9.66	1.17779
TCONS_00020814	0.05	0.001	-5.64386
TCONS_00020818	0.001	22.67	14.4685
TCONS_00020819	52.47	23.56	-1.15515
TCONS_00020826	11.01	35.31	1.68126
TCONS_00020827	0.001	1.66	10.697
TCONS_00020870	0.001	0.53	9.04985
TCONS_00020893	0.14	0.04	-1.80735
TCONS_00020925	0.001	0.55	9.10329
TCONS_00020942	0.6	0.25	-1.26303
TCONS_00020963	7.13	0.001	-12.7997
TCONS_00020964	0.001	2.76	11.4305
TCONS_00020973	0.69	0.21	-1.71621
TCONS_00020990	17.68	5.11	-1.79072
TCONS_00020993	0.17	0.93	2.4517
TCONS_00021008	0.38	0.001	-8.56986
TCONS_00021011	12.59	94.28	2.90467
TCONS_00021034	6.44	3.17	-1.02258
TCONS_00021042	0.32	0.07	-2.19265
TCONS_00021058	0.22	0.55	1.32193
TCONS_00021068	0.001	0.08	6.32193
TCONS_00021109	2.69	0.53	-2.34354
TCONS_00021135	1.52	0.39	-1.96253
TCONS_00021160	0.001	0.35	8.45121
TCONS_00021166	0.52	0.2	-1.37851
TCONS_00021226	0.001	2.89	11.4969
TCONS_00021247	0.001	0.12	6.90689
TCONS_00021265	1.37	4.27	1.64006
TCONS_00021304	8.42	3.58	-1.23386
TCONS_00021306	0.09	0.89	3.30581
TCONS_00021307	0.47	0.08	-2.55459
TCONS_00021315	0.29	1.07	1.88349
TCONS_00021354	7.09	16.68	1.23426
TCONS_00021373	5.88	16.79	1.51371
TCONS_00021382	0.66	0.24	-1.45943
TCONS_00021385	0.46	0.2	-1.20163
TCONS_00021412	5.01	26.6	2.40854
TCONS_00021426	0.001	2.33	11.1861
TCONS_00021441	0.07	0.001	-6.12928
TCONS_00021448	0.41	0.001	-8.67948
TCONS_00021487	0.73	0.001	-9.51175
TCONS_00021494	0.45	0.07	-2.6845
TCONS_00021522	0.09	0.001	-6.49185
TCONS_00021532	0.001	4.99	12.2848
TCONS_00021573	5.87	0.001	-12.5191
TCONS_00021695	0.28	0.08	-1.80735
TCONS_00021703	0.28	0.001	-8.12928
TCONS_00021710	2.16	5.39	1.31925
TCONS_00021711	3.52	7.29	1.05034
TCONS_00021715	0.001	0.25	7.96578
TCONS_00021761	3.11	0.93	-1.74161
TCONS_00021811	0.001	0.46	8.84549
TCONS_00021835	0.001	0.11	6.78136
TCONS_00021850	0.15	0.59	1.97575
TCONS_00021894	0.001	1.48	10.5314
TCONS_00021908	10.47	0.001	-13.354
TCONS_00021919	0.001	0.05	5.64386
TCONS_00021949	0.001	0.15	7.22882
TCONS_00021953	7.96	3.41	-1.223
TCONS_00021956	0.28	0.001	-8.12928
TCONS_00021962	0.001	0.11	6.78136
TCONS_00021965	0.001	0.16	7.32193
TCONS_00021968	0.96	0.13	-2.88452
TCONS_00021984	0.001	8.01	12.9676
TCONS_00021985	0.88	0.001	-9.78136
TCONS_00022027	0.76	0.001	-9.56986
TCONS_00022036	0.001	0.31	8.27612
TCONS_00022050	0.001	3.27	11.6751
TCONS_00022057	0.52	0.001	-9.02237
TCONS_00022065	2	0.001	-10.9658
TCONS_00022076	8.74	3.34	-1.38779
TCONS_00022150	1.21	2.48	1.03533
TCONS_00022176	0.72	0.2	-1.848
TCONS_00022190	1.09	2.31	1.08356
TCONS_00022192	5.64	2.43	-1.21474
TCONS_00022233	1.21	0.001	-10.2408
TCONS_00022234	0.76	1.93	1.34453
TCONS_00022253	4.77	1.94	-1.29793
TCONS_00022325	1.23	0.58	-1.08453
TCONS_00022327	0.46	0.001	-8.84549
TCONS_00022355	0.001	0.59	9.20457
TCONS_00022395	0.05	0.001	-5.64386
TCONS_00022476	6.79	3.35	-1.01925
TCONS_00022531	0.07	0.001	-6.12928
TCONS_00022558	1.55	0.64	-1.27612
TCONS_00022582	0.001	1.41	10.4615
TCONS_00022620	0.09	0.001	-6.49185
TCONS_00022672	0.001	0.24	7.90689
TCONS_00022680	0.52	0.001	-9.02237
TCONS_00022682	0.001	0.24	7.90689
TCONS_00022711	11.24	5.57	-1.01289
TCONS_00022726	0.56	0.001	-9.12928
TCONS_00022728	5.94	13.72	1.20775
TCONS_00022774	0.05	0.001	-5.64386
TCONS_00022784	0.42	0.07	-2.58496
TCONS_00022792	0.19	0.49	1.36678
TCONS_00022806	0.05	0.33	2.72247
TCONS_00022823	1.15	0.001	-10.1674
TCONS_00022839	0.001	11.05	13.4318
TCONS_00022868	0.33	1.16	1.81359
TCONS_00022892	0.19	0.001	-7.56986
TCONS_00022920	0.14	0.001	-7.12928
TCONS_00022925	1.23	0.57	-1.10962
TCONS_00022943	0.24	0.89	1.89077
TCONS_00022950	0.43	0.001	-8.74819
TCONS_00022960	0.05	0.001	-5.64386
TCONS_00022967	1.47	0.001	-10.5216
TCONS_00023042	0.05	0.41	3.03562
TCONS_00023046	0.93	2.03	1.12618
TCONS_00023078	0.001	1.97	10.944
TCONS_00023083	0.05	0.57	3.51096
TCONS_00023085	0.001	0.16	7.32193
TCONS_00023092	0.14	0.001	-7.12928
TCONS_00023108	1.9	0.21	-3.17754
TCONS_00023109	0.001	0.47	8.87652
TCONS_00023128	0.37	2.85	2.94536
TCONS_00023228	4.16	9.9	1.25084
TCONS_00023238	0.05	0.001	-5.64386
TCONS_00023247	0.91	0.05	-4.18587
TCONS_00023252	0.39	0.8	1.03653
TCONS_00023263	0.19	0.04	-2.24793
TCONS_00023321	1.81	0.2	-3.17792
TCONS_00023349	1.98	0.42	-2.23704
TCONS_00023387	0.19	0.69	1.8606
TCONS_00023425	0.66	0.001	-9.36632
TCONS_00023431	0.001	0.07	6.12928
TCONS_00023442	15.45	5.76	-1.42347
TCONS_00023479	0.72	0.001	-9.49185
TCONS_00023548	0.001	0.44	8.78136
TCONS_00023563	0.17	0.001	-7.40939
TCONS_00023585	0.23	1.08	2.23133
TCONS_00023587	3.62	0.001	-11.8218
TCONS_00023640	1.73	0.001	-10.7566
TCONS_00023666	0.001	1.01	9.98014
TCONS_00023682	7.52	2.96	-1.34514
TCONS_00023690	0.43	0.2	-1.10434
TCONS_00023700	8.92	1.34	-2.73481
TCONS_00023716	3.57	0.98	-1.86507
TCONS_00023723	0.71	0.001	-9.47168
TCONS_00023741	0.001	3.15	11.6211
TCONS_00023750	17.1	7.34	-1.22014
TCONS_00023759	0.001	0.05	5.64386
TCONS_00023816	0.77	0.001	-9.58871
TCONS_00023854	1.31	5	1.93236
TCONS_00023856	0.001	0.09	6.49185
TCONS_00023874	2.39	0.001	-11.2228
TCONS_00023936	0.001	0.9	9.81378
TCONS_00023950	0.01	0.19	4.24793
TCONS_00023982	0.23	0.47	1.03103
TCONS_00023987	5.42	2.56	-1.08215
TCONS_00024013	0.001	1.12	10.1293
TCONS_00024015	0.24	0.001	-7.90689
TCONS_00024046	0.74	0.29	-1.35147
TCONS_00024050	2	0.001	-10.9658
TCONS_00024051	0.001	2.5	11.2877
TCONS_00024066	1.57	0.57	-1.46173
TCONS_00024123	0.62	0.001	-9.27612
TCONS_00024129	1.11	0.44	-1.33498
TCONS_00024154	0.33	0.88	1.41504
TCONS_00024155	0.86	0.001	-9.74819
TCONS_00024164	4.19	1.73	-1.27618
TCONS_00024212	0.72	0.001	-9.49185
TCONS_00024227	1.41	0.001	-10.4615
TCONS_00024250	0.18	0.001	-7.49185
TCONS_00024283	0.001	0.77	9.58871
TCONS_00024284	0.83	0.15	-2.46815
TCONS_00024287	2.09	5.53	1.40378
TCONS_00024303	0.001	0.66	9.36632
TCONS_00024355	3.6	12.76	1.82556
TCONS_00024421	2.28	0.001	-11.1548
TCONS_00024428	0.1	0.01	-3.32193
TCONS_00024445	0.09	0.001	-6.49185
TCONS_00024481	2.55	0.49	-2.37964
TCONS_00024510	1.3	0.58	-1.16439
TCONS_00024511	0.001	1.11	10.1163
TCONS_00024557	0.001	0.24	7.90689
TCONS_00024569	0.22	0.82	1.89812
TCONS_00024622	0.001	0.16	7.32193
TCONS_00024631	0.001	18.36	14.1643
TCONS_00024634	1.8	0.001	-10.8138
TCONS_00024654	3.22	0.001	-11.6528
TCONS_00024660	1.9	0.24	-2.98489
TCONS_00024709	0.8	0.001	-9.64386
TCONS_00024710	0.79	2.24	1.50357
TCONS_00024716	0.001	0.12	6.90689
TCONS_00024723	0.38	1.1	1.53343
TCONS_00024724	0.99	0.45	-1.1375
TCONS_00024736	0.001	0.24	7.90689
TCONS_00024741	0.7	0.001	-9.45121
TCONS_00024764	0.51	0.001	-8.99435
TCONS_00024789	1.62	0.63	-1.36257
TCONS_00024791	0.001	0.08	6.32193
TCONS_00024794	0.05	0.001	-5.64386
TCONS_00024827	0.001	0.19	7.56986
TCONS_00024862	1.28	3.48	1.44294
TCONS_00024901	0.28	0.04	-2.80735
TCONS_00024911	7.04	0.001	-12.7814
TCONS_00024915	0.05	0.001	-5.64386
TCONS_00024925	0.49	1.48	1.59474
TCONS_00024974	0.001	0.85	9.73132
TCONS_00025001	5.26	2.18	-1.27073
TCONS_00025024	1.32	0.28	-2.23704
TCONS_00025041	0.001	2.37	11.2107
TCONS_00025169	0.9	0.04	-4.49185
TCONS_00025184	0.001	0.21	7.71425
TCONS_00025227	0.58	0.001	-9.17991
TCONS_00025274	0.001	0.79	9.62571
TCONS_00025275	3.52	1.18	-1.57679
TCONS_00025326	0.41	0.12	-1.77259
TCONS_00025333	0.001	0.76	9.56986
TCONS_00025365	0.47	0.08	-2.55459
TCONS_00025373	0.8	0.23	-1.79837
TCONS_00025389	1	0.001	-9.96578
TCONS_00025406	0.001	1.86	10.8611
TCONS_00025407	1.2	2.69	1.16457
TCONS_00025408	2.32	0.001	-11.1799
TCONS_00025434	1.55	3.76	1.27846
TCONS_00025460	0.39	0.81	1.05445
TCONS_00025524	2.03	0.001	-10.9873
TCONS_00025527	0.81	2.44	1.59089
TCONS_00025553	0.13	0.72	2.46949
TCONS_00025596	0.95	0.001	-9.89178
TCONS_00025629	2.17	6.06	1.48162
TCONS_00025634	82.46	33.9	-1.28241
TCONS_00025680	2.03	0.53	-1.93742
TCONS_00025690	0.05	0.001	-5.64386
TCONS_00025718	0.001	0.71	9.47168
TCONS_00025721	30.34	0.36	-6.39708
TCONS_00025731	2.25	0.001	-11.1357
TCONS_00025750	3.04	0.001	-11.5699
TCONS_00025764	0.001	0.91	9.82972
TCONS_00025821	0.14	0.001	-7.12928
TCONS_00025829	0.001	1.77	10.7895
TCONS_00025848	0.05	1.99	5.3147
TCONS_00025852	1.08	0.31	-1.80069
TCONS_00025906	0.57	0.001	-9.15482
TCONS_00025909	0.09	0.001	-6.49185
TCONS_00025913	0.09	0.57	2.66297
TCONS_00025951	0.05	0.001	-5.64386
TCONS_00026076	1.85	0.001	-10.8533
TCONS_00026078	0.86	0.26	-1.72583
TCONS_00026126	0.09	0.001	-6.49185
TCONS_00026131	0.77	3.95	2.35892
TCONS_00026163	0.001	0.46	8.84549
TCONS_00026164	6.62	2.94	-1.17102
TCONS_00026231	0.14	0.61	2.12338
TCONS_00026232	0.14	0.04	-1.80735
TCONS_00026234	0.17	0.48	1.4975
TCONS_00026384	0.19	0.001	-7.56986
TCONS_00026393	1.93	0.001	-10.9144
TCONS_00026394	1.17	0.001	-10.1923
TCONS_00026428	0.001	0.85	9.73132
TCONS_00026451	0.51	0.25	-1.02857
TCONS_00026509	0.55	0.11	-2.32193
TCONS_00026528	0.61	0.13	-2.2303
TCONS_00026543	0.001	0.25	7.96578
TCONS_00026558	0.32	0.001	-8.32193
TCONS_00026569	0.001	0.81	9.66178
TCONS_00026624	0.95	0.001	-9.89178
TCONS_00026634	0.35	0.001	-8.45121
TCONS_00026651	0.51	1.1	1.10893
TCONS_00026661	0.73	0.2	-1.8679
TCONS_00026675	12.13	4.93	-1.29892
TCONS_00026676	0.73	0.001	-9.51175
TCONS_00026677	3.58	7.44	1.05534
TCONS_00026722	0.52	0.16	-1.70044
TCONS_00026762	0.001	1.14	10.1548
TCONS_00026815	0.001	2.4	11.2288
TCONS_00026820	1.52	0.48	-1.66297
TCONS_00026835	0.71	0.001	-9.47168
TCONS_00026863	3.68	9.89	1.42626
TCONS_00026917	0.71	0.001	-9.47168
TCONS_00026982	1.4	5.2	1.89308
TCONS_00027007	13.8	6.28	-1.13583
TCONS_00027015	0.46	1.02	1.14886
TCONS_00027028	0.001	0.55	9.10329
TCONS_00027088	0.05	0.001	-5.64386
TCONS_00027184	0.14	0.001	-7.12928
TCONS_00027198	0.29	0.001	-8.17991
TCONS_00027199	0.46	1.24	1.43063
TCONS_00027200	4.29	0.001	-12.0668
TCONS_00027228	1.86	0.5	-1.8953
TCONS_00027241	0.001	0.19	7.56986
TCONS_00027247	0.11	0.001	-6.78136
TCONS_00027256	0.43	0.001	-8.74819
TCONS_00027257	0.001	1.18	10.2046
TCONS_00027321	1.44	0.48	-1.58496
TCONS_00027362	0.11	0.001	-6.78136
TCONS_00027398	1.1	7.95	2.85345
TCONS_00027405	3.46	0.001	-11.7566
TCONS_00027409	5.37	0.001	-12.3907
TCONS_00027476	0.09	0.001	-6.49185
TCONS_00027512	0.69	0.14	-2.30117
TCONS_00027513	0.001	0.74	9.53138
TCONS_00027538	0.62	1.85	1.57719
TCONS_00027549	1.17	0.36	-1.70044
TCONS_00027551	1.13	0.3	-1.91329
TCONS_00027552	5.34	36.49	2.77259
TCONS_00027559	4.32	0.001	-12.0768
TCONS_00027576	21.13	7.63	-1.46954
TCONS_00027627	9.45	3.34	-1.50047
TCONS_00027653	0.05	0.001	-5.64386
TCONS_00027679	0.001	0.12	6.90689
TCONS_00027709	0.36	0.001	-8.49185
TCONS_00027767	0.05	0.16	1.67807
TCONS_00027768	11.49	2.61	-2.13826
TCONS_00027781	1.15	3.14	1.44913
TCONS_00027798	0.9	0.1	-3.16993
TCONS_00027837	1.31	3.02	1.20498
TCONS_00027919	1.36	3.18	1.22542
TCONS_00027920	0.001	2.44	11.2527
TCONS_00027929	0.001	0.24	7.90689
TCONS_00027933	2.29	0.97	-1.23929
TCONS_00027935	2.13	0.001	-11.0566
TCONS_00027936	0.001	1.35	10.3987
TCONS_00027976	0.54	0.001	-9.07682
TCONS_00028005	0.68	0.001	-9.40939
TCONS_00028037	0.001	0.15	7.22882
TCONS_00028063	0.78	0.001	-9.60733
TCONS_00028064	0.55	2.43	2.14345
TCONS_00028078	1.11	0.001	-10.1163
TCONS_00028109	0.001	0.29	8.17991
TCONS_00028112	0.35	1.61	2.20163
TCONS_00028152	0.001	1.49	10.5411
TCONS_00028158	8.59	4.11	-1.06352
TCONS_00028185	2.7	0.91	-1.56902
TCONS_00028198	1.66	0.27	-2.62015
TCONS_00028203	0.01	0.6	5.90689
TCONS_00028240	0.001	1.18	10.2046
TCONS_00028259	0.05	0.001	-5.64386
TCONS_00028294	0.001	0.12	6.90689
TCONS_00028310	0.001	0.08	6.32193
TCONS_00028324	0.2	0.001	-7.64386
TCONS_00028325	0.4	0.001	-8.64386
TCONS_00028383	1.85	0.62	-1.57719
TCONS_00028408	0.39	0.001	-8.60733
TCONS_00028420	0.001	1.76	10.7814
TCONS_00028449	2.02	0.001	-10.9801
TCONS_00028451	0.001	0.2	7.64386
TCONS_00028466	3.48	10.31	1.56689
TCONS_00028510	4.2	8.72	1.05394
TCONS_00028516	0.05	0.001	-5.64386
TCONS_00028518	0.38	0.001	-8.56986
TCONS_00028519	0.001	0.28	8.12928
TCONS_00028527	0.53	0.001	-9.04985
TCONS_00028586	0.19	1.02	2.4245
TCONS_00028608	0.001	0.6	9.22882
TCONS_00028642	4	8.36	1.0635
TCONS_00028699	1.09	0.001	-10.0901
TCONS_00028710	0.35	1.19	1.76553
TCONS_00028715	2.49	8.86	1.83116
TCONS_00028791	0.001	0.28	8.12928
TCONS_00028838	0.9	0.28	-1.6845
TCONS_00028965	0.45	0.001	-8.81378
TCONS_00028967	0.49	1.01	1.0435
TCONS_00029014	16.41	4.41	-1.89572
TCONS_00029022	7.01	3.07	-1.19118
TCONS_00029070	0.001	0.34	8.40939
TCONS_00029076	0.001	0.91	9.82972
TCONS_00029099	0.16	1.45	3.17991
TCONS_00029183	2.4	1.17	-1.03653
TCONS_00029189	0.48	1.42	1.56478
TCONS_00029211	0.001	0.16	7.32193
TCONS_00029310	1.26	0.51	-1.30485
TCONS_00029343	1.28	2.89	1.17493
TCONS_00029370	1.22	0.41	-1.57319
TCONS_00029385	3.21	0.001	-11.6484
TCONS_00029387	0.71	2.33	1.71444
TCONS_00029395	0.54	1.49	1.46428
TCONS_00029447	0.37	2.16	2.54543
TCONS_00029449	0.66	6.44	3.28652
TCONS_00029465	2.32	0.001	-11.1799
TCONS_00029502	8.57	2.77	-1.62941
TCONS_00029536	1.13	0.25	-2.17632
TCONS_00029544	1.52	0.69	-1.1394
TCONS_00029576	0.14	0.45	1.6845
TCONS_00029667	2.48	0.77	-1.68741
TCONS_00029677	0.41	0.001	-8.67948
TCONS_00029686	1.61	0.77	-1.06413
TCONS_00029700	14.26	0.001	-13.7997
TCONS_00029711	1.27	0.29	-2.1307
TCONS_00029715	0.001	0.78	9.60733
TCONS_00029766	0.61	1.63	1.41799
TCONS_00029773	32.2	15.87	-1.02076
TCONS_00029819	0.09	0.001	-6.49185
TCONS_00029822	5.21	27.59	2.40479
TCONS_00029873	0.62	1.97	1.66786
TCONS_00029878	0.001	1.52	10.5699
TCONS_00029883	1.07	2.85	1.41335
TCONS_00029884	0.95	0.001	-9.89178
TCONS_00029906	3.06	8.02	1.39007
TCONS_00029944	0.67	0.001	-9.38802
TCONS_00029967	0.001	1.51	10.5603
TCONS_00030015	0.001	0.45	8.81378
TCONS_00030020	0.14	0.001	-7.12928
TCONS_00030180	0.85	0.001	-9.73132
TCONS_00030271	0.22	0.97	2.14048
TCONS_00030276	0.32	0.77	1.26679
TCONS_00030282	0.41	0.001	-8.67948
TCONS_00030295	0.001	0.16	7.32193
TCONS_00030321	3.91	0.001	-11.933
TCONS_00030359	1.42	3.09	1.12172
TCONS_00030365	0.05	0.001	-5.64386
TCONS_00030392	0.001	0.08	6.32193
TCONS_00030423	0.001	1.02	9.99435
TCONS_00030440	0.09	0.49	2.44478
TCONS_00030464	0.001	0.37	8.53138
TCONS_00030492	0.001	0.08	6.32193
TCONS_00030564	1.27	0.001	-10.3106
TCONS_00030571	0.05	0.001	-5.64386
TCONS_00030616	2.2	0.001	-11.1033
TCONS_00030631	2.8	0.001	-11.4512
TCONS_00030661	1.78	0.001	-10.7977
TCONS_00030666	4.82	2.4	-1.006
TCONS_00030696	56.99	27.47	-1.05285
TCONS_00030737	0.14	0.41	1.5502
TCONS_00030790	0.05	0.001	-5.64386
TCONS_00030845	6.26	2.08	-1.58958
TCONS_00030852	0.25	0.001	-7.96578
TCONS_00030853	2.86	15.83	2.46857
TCONS_00030862	0.001	0.54	9.07682
TCONS_00030889	2.17	9.68	2.15731
TCONS_00030890	6.05	0.001	-12.5627
TCONS_00030931	3.72	1.49	-1.31999
TCONS_00030941	5.64	2.5	-1.17377
TCONS_00030962	0.001	0.08	6.32193
TCONS_00030989	0.14	0.001	-7.12928
TCONS_00031024	0.24	0.49	1.02975
TCONS_00031031	2.16	0.001	-11.0768
TCONS_00031068	0.94	0.001	-9.87652
TCONS_00031111	14.49	3.47	-2.06205
TCONS_00031116	0.09	0.77	3.09686
TCONS_00031132	1.53	0.001	-10.5793
TCONS_00031235	20.62	80.7	1.96852
TCONS_00031236	71.64	19.34	-1.88918
TCONS_00031244	90.04	15.23	-2.56365
TCONS_00031273	0.44	0.001	-8.78136
TCONS_00031275	0.001	1.41	10.4615
TCONS_00031276	3.65	0.79	-2.20797
TCONS_00031281	3.15	0.001	-11.6211
TCONS_00031352	0.33	1.15	1.8011
TCONS_00031390	0.09	0.001	-6.49185
TCONS_00031421	0.61	0.001	-9.25267
TCONS_00031445	3.75	1.09	-1.78256
TCONS_00031449	2.4	0.001	-11.2288
TCONS_00031460	2.84	1.4	-1.02046
TCONS_00031487	7.6	3.5	-1.11864
TCONS_00031572	0.001	0.42	8.71425
TCONS_00031573	0.001	9.39	13.1969
TCONS_00031581	1.55	0.001	-10.5981
TCONS_00031639	2.97	7.53	1.34219
TCONS_00031669	1.74	0.36	-2.27302
TCONS_00031680	2.32	6.53	1.49296
TCONS_00031707	2.89	8.25	1.51332
TCONS_00031709	0.09	0.001	-6.49185
TCONS_00031738	48.48	117.76	1.28039
TCONS_00031748	0.11	0.001	-6.78136
TCONS_00031756	0.23	0.001	-7.84549
TCONS_00031811	0.001	0.4	8.64386
TCONS_00031839	1.35	0.49	-1.46211
TCONS_00031848	10.4	4.6	-1.17688
TCONS_00031868	4.18	0.001	-12.0293
TCONS_00031886	0.96	0.001	-9.90689
TCONS_00031893	1.51	3.26	1.11032
TCONS_00031938	10.07	64.43	2.67767
TCONS_00031950	1.04	0.39	-1.41504
TCONS_00031988	0.95	0.001	-9.89178
TCONS_00031989	0.001	0.6	9.22882
TCONS_00032010	6.51	0.001	-12.6684
TCONS_00032039	4.72	2.04	-1.21022
TCONS_00032043	0.001	0.39	8.60733
TCONS_00032075	5.26	12.26	1.22082
TCONS_00032080	0.001	4.75	12.2137
TCONS_00032132	0.001	1.12	10.1293
TCONS_00032139	0.9	5.08	2.49683
TCONS_00032177	1.65	0.5	-1.72247
TCONS_00032185	0.85	0.16	-2.40939
TCONS_00032197	2	0.5	-2
TCONS_00032211	1.73	4.9	1.50201
TCONS_00032214	0.001	3.16	11.6257
TCONS_00032219	3.14	1.49	-1.07545
TCONS_00032245	0.81	0.37	-1.1304
TCONS_00032256	4.86	15.81	1.70181
TCONS_00032259	1.62	0.57	-1.50696
TCONS_00032342	2.82	0.001	-11.4615
TCONS_00032344	0.58	1.22	1.07276
TCONS_00032346	1.29	0.001	-10.3332
TCONS_00032349	4.49	0.001	-12.1325
TCONS_00032367	1.05	2.39	1.18662
TCONS_00032423	16.29	38.73	1.24946
TCONS_00032435	4.44	9.72	1.1304
TCONS_00032448	1.16	0.001	-10.1799
TCONS_00032471	1.73	0.74	-1.22517
TCONS_00032472	0.62	1.99	1.68243
TCONS_00032497	0.59	0.22	-1.42321
TCONS_00032507	1.48	0.69	-1.10093
TCONS_00032536	0.54	0.15	-1.848
TCONS_00032549	0.001	0.27	8.07682
TCONS_00032553	0.43	1.18	1.45638
TCONS_00032554	0.09	0.85	3.23947
TCONS_00032583	0.001	0.22	7.78136
TCONS_00032584	0.57	1.4	1.29639
TCONS_00032632	0.001	0.66	9.36632
TCONS_00032643	0.95	1.91	1.00757
TCONS_00032690	0.68	0.24	-1.5025
TCONS_00032703	0.52	2.6	2.32193
TCONS_00032769	0.15	0.001	-7.22882
TCONS_00032773	0.001	0.08	6.32193
TCONS_00032794	4.64	1.21	-1.93912
TCONS_00032799	0.14	0.41	1.5502
TCONS_00032832	9.82	3.9	-1.33225
TCONS_00032931	0.63	0.12	-2.39232
TCONS_00033023	0.001	0.2	7.64386
TCONS_00033027	0.001	3.29	11.6839
TCONS_00033050	0.6	0.001	-9.22882
TCONS_00033153	1.61	3.94	1.29113
TCONS_00033158	3.07	1.44	-1.09217
TCONS_00033163	0.19	0.73	1.9419
TCONS_00033166	0.05	0.001	-5.64386
TCONS_00033167	0.48	2.47	2.3634
TCONS_00033193	5.71	0.001	-12.4793
TCONS_00033194	0.001	8.05	12.9748
TCONS_00033195	1.03	5.73	2.47589
TCONS_00033203	0.001	0.08	6.32193
TCONS_00033207	0.001	0.08	6.32193
TCONS_00033210	1.58	0.001	-10.6257
TCONS_00033233	0.84	3.68	2.13124
TCONS_00033253	0.001	0.32	8.32193
TCONS_00033268	13.33	5.29	-1.33334
TCONS_00033289	1.62	0.64	-1.33985
TCONS_00033357	0.001	2.26	11.1421
TCONS_00033465	0.14	0.45	1.6845
TCONS_00033491	0.9	0.06	-3.90689
TCONS_00033493	0.001	0.47	8.87652
TCONS_00033506	6.71	2.12	-1.66225
TCONS_00033522	2.18	0.65	-1.74582
TCONS_00033574	0.32	0.001	-8.32193
TCONS_00033603	1.37	0.35	-1.96875
TCONS_00033628	0.14	0.41	1.5502
TCONS_00033651	1.53	3.13	1.03263
TCONS_00033656	0.05	0.001	-5.64386
TCONS_00033693	0.001	0.24	7.90689
TCONS_00033696	0.19	0.69	1.8606
TCONS_00033728	11.77	0.001	-13.5228
TCONS_00033753	0.19	1.68	3.14439
TCONS_00033789	0.001	0.41	8.67948
TCONS_00033814	0.001	0.25	7.96578
TCONS_00033852	0.001	1.16	10.1799
TCONS_00033907	0.43	0.18	-1.25634
TCONS_00033947	0.001	1.37	10.42
TCONS_00033948	0.001	1.2	10.2288
TCONS_00033970	0.001	1.37	10.42
TCONS_00034010	0.01	2.32	7.85798
TCONS_00034026	0.5	0.001	-8.96578
TCONS_00034102	8.6	4.07	-1.07931
TCONS_00034103	2.22	8.71	1.97211
TCONS_00034130	4.4	11.71	1.41217
TCONS_00034147	3	1.47	-1.02915
TCONS_00034180	0.001	0.43	8.74819
TCONS_00034253	0.28	0.08	-1.80735
TCONS_00034268	1.5	0.28	-2.42146
TCONS_00034270	0.25	0.001	-7.96578
TCONS_00034324	0.14	0.49	1.80735
TCONS_00034363	0.001	3.53	11.7855
TCONS_00034381	0.14	0.65	2.21501
TCONS_00034395	0.09	0.88	3.28951
TCONS_00034413	0.14	0.001	-7.12928
TCONS_00034418	0.09	0.49	2.44478
TCONS_00034447	0.001	0.74	9.53138
TCONS_00034503	0.22	0.001	-7.78136
TCONS_00034570	3.18	1.14	-1.47999
TCONS_00034589	0.001	0.08	6.32193
TCONS_00034610	1.99	0.001	-10.9586
TCONS_00034611	1.01	0.001	-9.98014
TCONS_00034652	0.05	0.001	-5.64386
TCONS_00034653	0.05	0.24	2.26303
TCONS_00034655	0.05	0.001	-5.64386
TCONS_00034685	0.96	0.001	-9.90689
TCONS_00034723	0.09	0.001	-6.49185
TCONS_00034898	0.49	0.15	-1.70782
TCONS_00034899	0.88	0.29	-1.60145
TCONS_00034915	0.09	0.001	-6.49185
TCONS_00034951	0.001	0.28	8.12928
TCONS_00034952	0.52	1.18	1.1822
TCONS_00034993	0.001	0.66	9.36632
TCONS_00035000	6.57	3.12	-1.07435
TCONS_00035033	0.001	4.08	11.9944
TCONS_00035039	0.54	1.4	1.3744
TCONS_00035058	0.99	3.82	1.94807
TCONS_00035059	0.46	0.001	-8.84549
TCONS_00035067	0.43	1.34	1.63982
TCONS_00035075	0.001	0.79	9.62571
TCONS_00035148	0.14	0.001	-7.12928
TCONS_00035154	1.53	5.8	1.92252
TCONS_00035162	0.06	0.21	1.80735
TCONS_00035164	0.27	0.001	-8.07682
TCONS_00035174	2.44	0.17	-3.84327
TCONS_00035235	2.05	11.81	2.52631
TCONS_00035273	2.25	0.001	-11.1357
TCONS_00035285	0.95	0.001	-9.89178
TCONS_00035289	12.91	26.71	1.04889
TCONS_00035294	0.09	0.001	-6.49185
TCONS_00035322	0.001	0.46	8.84549
TCONS_00035336	0.001	0.54	9.07682
TCONS_00035342	0.55	0.001	-9.10329
TCONS_00035352	0.67	0.001	-9.38802
TCONS_00035376	0.85	0.41	-1.05184
TCONS_00035417	1.56	0.001	-10.6073
TCONS_00035450	0.94	0.001	-9.87652
TCONS_00035465	0.14	0.53	1.92057
TCONS_00035467	0.001	0.08	6.32193
TCONS_00035482	4.36	11.73	1.4278
TCONS_00035603	31.19	8.36	-1.89951
TCONS_00035626	0.05	0.001	-5.64386
TCONS_00035657	0.28	0.001	-8.12928
TCONS_00035658	0.001	0.41	8.67948
TCONS_00035661	0.001	1	9.96578
TCONS_00035693	1.15	5.17	2.16853
TCONS_00035713	0.001	1.72	10.7482
TCONS_00035754	1.14	0.52	-1.13245
TCONS_00035787	2.01	0.1	-4.32912
TCONS_00035803	0.001	2.49	11.2819
TCONS_00035806	0.47	0.001	-8.87652
TCONS_00035842	0.13	0.001	-7.02237
TCONS_00035853	0.51	1.78	1.80331
TCONS_00035893	0.001	1.69	10.7228
TCONS_00035901	3.07	8.37	1.44699
TCONS_00035912	2.49	0.001	-11.2819
TCONS_00035989	0.001	3.33	11.7013
TCONS_00036003	0.001	0.15	7.22882
TCONS_00036053	3.3	0.001	-11.6883
TCONS_00036057	0.85	2.28	1.4235
TCONS_00036062	1.94	0.5	-1.95606
TCONS_00036085	0.96	1.97	1.03709
TCONS_00036087	0.001	0.61	9.25267
TCONS_00036092	0.61	0.001	-9.25267
TCONS_00036103	0.001	0.61	9.25267
TCONS_00036108	0.001	0.12	6.90689
TCONS_00036128	1.11	0.001	-10.1163
TCONS_00036129	1.63	0.36	-2.1788
TCONS_00036153	0.81	0.001	-9.66178
TCONS_00036154	1.03	0.38	-1.43857
TCONS_00036167	0.31	0.83	1.42084
TCONS_00036168	0.7	2.97	2.08504
TCONS_00036188	0.59	0.001	-9.20457
TCONS_00036194	1.68	0.001	-10.7142
TCONS_00036212	0.57	0.01	-5.83289
TCONS_00036277	2.07	4.89	1.2402
TCONS_00036297	2.57	0.001	-11.3276
TCONS_00036306	0.5	0.2	-1.32193
TCONS_00036356	0.05	0.001	-5.64386
TCONS_00036363	3.46	0.001	-11.7566
TCONS_00036364	1.39	6.06	2.12423
TCONS_00036380	0.09	0.37	2.03953
TCONS_00036386	0.76	0.001	-9.56986
TCONS_00036404	0.34	0.001	-8.40939
TCONS_00036416	0.16	0.5	1.64386
TCONS_00036418	0.001	0.53	9.04985
TCONS_00036440	2.85	0.46	-2.63126
TCONS_00036454	0.001	0.08	6.32193
TCONS_00036472	1.69	0.001	-10.7228
TCONS_00036544	0.001	2.47	11.2703
TCONS_00036549	0.26	0.57	1.13245
TCONS_00036560	0.52	0.2	-1.37851
TCONS_00036588	0.14	0.001	-7.12928
TCONS_00036591	1.22	0.001	-10.2527
TCONS_00036623	0.05	0.001	-5.64386
TCONS_00036676	1.7	0.49	-1.79468
TCONS_00036691	0.001	0.12	6.90689
TCONS_00036695	14.51	4.79	-1.59895
TCONS_00036696	3.74	8.38	1.16391
TCONS_00036700	0.54	0.001	-9.07682
TCONS_00036711	0.001	1.13	10.1421
TCONS_00036715	0.05	0.001	-5.64386
TCONS_00036721	0.001	0.4	8.64386
TCONS_00036723	0.001	0.21	7.71425
TCONS_00036760	0.09	0.53	2.558
TCONS_00036776	0.09	0.001	-6.49185
TCONS_00036777	1.52	4.25	1.48339
TCONS_00036779	4.66	0.001	-12.1861
TCONS_00036780	0.001	6.35	12.6325
TCONS_00036781	3.12	0.001	-11.6073
TCONS_00036785	0.33	0.04	-3.04439
TCONS_00036866	0.14	0.56	2
TCONS_00036867	0.001	0.37	8.53138
TCONS_00036929	5.27	11.29	1.09917
TCONS_00036937	0.09	0.45	2.32193
TCONS_00036938	0.52	0.16	-1.70044
TCONS_00036974	0.47	0.001	-8.87652
TCONS_00036975	0.29	1.77	2.60962
TCONS_00036982	0.19	0.73	1.9419
TCONS_00036989	0.05	0.001	-5.64386
TCONS_00037002	1.23	0.53	-1.21459
TCONS_00037042	0.001	0.31	8.27612
TCONS_00037069	0.001	1.21	10.2408
TCONS_00037070	0.001	2.28	11.1548
TCONS_00037076	0.05	0.001	-5.64386
TCONS_00037124	0.88	4.09	2.21653
TCONS_00037125	2.15	0.001	-11.0701
TCONS_00037138	1.41	0.001	-10.4615
TCONS_00037153	0.48	1.32	1.45943
TCONS_00037155	5.33	2.43	-1.13318
TCONS_00037169	0.1	0.29	1.53605
TCONS_00037178	2.65	0.001	-11.3718
TCONS_00037179	2.34	5.28	1.17403
TCONS_00037196	0.73	1.81	1.31002
TCONS_00037218	1.97	0.001	-10.944
TCONS_00037219	0.05	0.53	3.40599
TCONS_00037234	5.02	2.08	-1.2711
TCONS_00037239	2.32	0.63	-1.8807
TCONS_00037275	0.18	0.001	-7.49185
TCONS_00037281	0.28	0.001	-8.12928
TCONS_00037331	0.85	2.07	1.2841
TCONS_00037396	0.81	5.49	2.76081
TCONS_00037423	0.48	0.16	-1.58496
TCONS_00037471	0.71	0.33	-1.10535
TCONS_00037522	0.41	0.12	-1.77259
TCONS_00037547	0.001	0.25	7.96578
TCONS_00037661	2.13	0.41	-2.37716
TCONS_00037668	0.001	0.12	6.90689
TCONS_00037673	13.71	38.31	1.48249
TCONS_00037721	5.52	2.13	-1.37381
TCONS_00037806	0.73	1.63	1.1589
TCONS_00037829	3.33	8.36	1.32798
TCONS_00037831	1.86	0.001	-10.8611
TCONS_00037833	0.001	1.55	10.5981
TCONS_00037840	5.2	2.48	-1.06817
TCONS_00037881	0.24	0.02	-3.58496
TCONS_00037917	0.47	0.16	-1.55459
TCONS_00037956	0.22	0.99	2.16993
TCONS_00037972	3.78	10.96	1.53579
TCONS_00037973	31.82	13.13	-1.27707
TCONS_00037984	0.63	0.001	-9.29921
TCONS_00038052	0.001	1.79	10.8057
TCONS_00038084	2.74	5.95	1.11871
TCONS_00038134	0.001	0.1	6.64386
TCONS_00038169	5.87	16.5	1.49103
TCONS_00038182	3.56	13.42	1.91444
TCONS_00038203	0.001	0.7	9.45121
TCONS_00038212	0.33	1.51	2.19401
TCONS_00038225	0.001	6.96	12.7649
TCONS_00038226	9.54	0.001	-13.2198
TCONS_00038246	0.76	2.64	1.79647
TCONS_00038298	0.7	0.12	-2.54432
TCONS_00038309	1.56	0.001	-10.6073
TCONS_00038329	0.001	0.96	9.90689
TCONS_00038330	0.001	0.44	8.78136
TCONS_00038331	0.001	0.05	5.64386
TCONS_00038332	0.001	0.38	8.56986
TCONS_00038333	4.98	0.001	-12.2819
TCONS_00038334	0.001	4.52	12.1421
TCONS_00038359	0.001	3.25	11.6662
TCONS_00038362	1.57	0.62	-1.34042
TCONS_00038378	1.14	0.36	-1.66297
TCONS_00038446	0.24	0.08	-1.58496
TCONS_00038448	0.001	0.25	7.96578
TCONS_00038472	1.61	0.73	-1.14109
TCONS_00038487	0.09	0.41	2.18763
TCONS_00038525	0.19	0.001	-7.56986
TCONS_00038534	0.05	0.001	-5.64386
TCONS_00038555	0.14	0.001	-7.12928
TCONS_00038629	0.4	1.38	1.7866
TCONS_00038658	0.001	0.2	7.64386
TCONS_00038677	1.89	0.85	-1.15285
TCONS_00038683	3.02	0.77	-1.97162
TCONS_00038702	1.97	5	1.34373
TCONS_00038720	1.47	0.001	-10.5216
TCONS_00038759	1.4	0.001	-10.4512
TCONS_00038765	3.14	1.4	-1.16534
TCONS_00038814	1.36	0.4	-1.76553
TCONS_00038828	0.001	1.13	10.1421
TCONS_00038837	0.001	0.24	7.90689
TCONS_00038846	0.09	0.28	1.63743
TCONS_00038847	0.05	0.2	2
TCONS_00038908	0.15	0.001	-7.22882
TCONS_00038909	0.49	1.34	1.45138
TCONS_00038964	14.26	6.98	-1.03068
TCONS_00038980	0.52	0.16	-1.70044
TCONS_00039033	2.46	0.93	-1.40336
TCONS_00039037	0.76	0.2	-1.926
TCONS_00039056	0.83	0.001	-9.69697
TCONS_00039107	0.001	0.21	7.71425
TCONS_00039114	3.46	9.38	1.43882
TCONS_00039211	8.45	35.17	2.05732
TCONS_00039240	0.001	1	9.96578
TCONS_00039242	0.001	0.35	8.45121
TCONS_00039244	0.001	0.11	6.78136
TCONS_00039256	0.61	0.001	-9.25267
TCONS_00039259	45.85	121.32	1.40382
TCONS_00039295	0.47	0.001	-8.87652
TCONS_00039299	0.001	3.18	11.6348
TCONS_00039352	0.6	0.001	-9.22882
TCONS_00039397	0.001	0.68	9.40939
TCONS_00039427	50.49	1224.84	4.60045
TCONS_00039457	0.54	2.12	1.97303
TCONS_00039469	5.78	2.16	-1.42004
TCONS_00039490	0.62	1.78	1.52154
TCONS_00039504	0.24	0.001	-7.90689
TCONS_00039531	6.17	2.7	-1.19231
TCONS_00039539	8.9	2.78	-1.67872
TCONS_00039595	1.61	0.18	-3.16099
TCONS_00039612	0.001	0.75	9.55075
TCONS_00039622	2.57	6.13	1.25412
TCONS_00039624	0.001	0.08	6.32193
TCONS_00039634	15.16	39.43	1.37902
TCONS_00039711	0.17	0.001	-7.40939
TCONS_00039715	0.001	0.31	8.27612
TCONS_00039716	0.19	0.001	-7.56986
TCONS_00039732	1.1	0.001	-10.1033
TCONS_00039733	0.27	0.001	-8.07682
TCONS_00039743	0.72	3.87	2.42626
TCONS_00039750	0.001	0.49	8.93664
TCONS_00039765	5.12	0.001	-12.3219
TCONS_00039766	1.68	5.51	1.71359
[truncated: 7,100 more rows]

## Sheet: day 3
id	CK_mean	H2S_mean	log2(fc)
entrez_3950402	21.93	0.34	-6.01123
entrez_3950450	0.001	0.04	5.32193
entrez_3950452	0.001	0.86	9.74819
entrez_3950482	0.29	0.001	-8.17991
entrez_3950487	0.001	0.09	6.49185
NM_001246835.2	0.59	0.23	-1.35908
NM_001246837.2	0.001	0.04	5.32193
NM_001246838.1	5.44	38.8	2.83438
NM_001246842.1	65.48	26.19	-1.32204
NM_001246848.2	50.94	17.62	-1.53159
NM_001246849.2	1.39	0.62	-1.16474
NM_001246854.2	0.001	0.44	8.78136
NM_001246859.3	0.25	2.24	3.1635
NM_001246862.2	0.13	0.001	-7.02237
NM_001246864.2	0.72	0.001	-9.49185
NM_001246865.1	1.47	5.19	1.81992
NM_001246878.2	0.08	0.31	1.9542
NM_001246883.2	4718.39	1155.92	-2.02925
NM_001246887.2	0.04	0.31	2.9542
NM_001246890.2	0.001	0.18	7.49185
NM_001246894.2	95.16	224.42	1.23777
NM_001246895.2	0.42	0.13	-1.69188
NM_001246897.1	0.001	0.13	7.02237
NM_001246898.2	3.49	1.36	-1.35962
NM_001246905.1	31.04	8.56	-1.85845
NM_001246906.2	4.76	23.29	2.29068
NM_001246907.2	1.98	0.26	-2.92892
NM_001246908.2	41.26	20.39	-1.01688
NM_001246910.2	0.13	2.15	4.04775
NM_001246914.1	0.001	0.09	6.49185
NM_001246918.1	0.21	28.17	7.06763
NM_001246921.2	3.41	11.64	1.77125
NM_001246923.2	0.001	0.97	9.92184
NM_001246924.2	0.51	0.13	-1.97199
NM_001246925.2	15.61	7.35	-1.08665
NM_001246927.1	0.08	0.4	2.32193
NM_001246933.2	0.001	0.18	7.49185
NM_001246936.2	230.99	83.32	-1.4711
NM_001246940.1	0.38	0.001	-8.56986
NM_001246941.2	0.84	0.13	-2.69188
NM_001246943.2	26.27	1885.37	6.16529
NM_001246948.2	0.001	0.31	8.27612
NM_001246949.2	25.01	7.78	-1.68466
NM_001246954.1	0.001	0.26	8.02237
NM_001246961.1	0.02	0.33	4.04439
NM_001246962.2	0.63	0.08	-2.97728
NM_001246963.2	20.33	51.8	1.34934
NM_001246965.2	602.67	265.49	-1.18271
NM_001246968.2	1.09	2.87	1.39672
NM_001246970.2	0.001	0.13	7.02237
NM_001246971.2	41.14	384.76	3.22535
NM_001246972.1	2.57	0.66	-1.96123
NM_001246973.2	5.83	1.81	-1.68751
NM_001246975.1	4.61	0.98	-2.23391
NM_001246976.2	0.08	0.001	-6.32193
NM_001246983.1	5.71	2.03	-1.49201
NM_001246984.2	43.07	925.22	4.42504
NM_001246987.1	0.46	1.19	1.37126
NM_001246990.2	3.66	1.76	-1.05627
NM_001246999.1	201.47	57.93	-1.79818
NM_001247005.3	0.29	0.75	1.37084
NM_001247009.2	4.93	25.14	2.35033
NM_001247011.2	0.13	0.001	-7.02237
NM_001247012.2	0.21	0.001	-7.71425
NM_001247019.1	169.23	75.19	-1.17037
NM_001247020.2	0.97	8.13	3.0672
NM_001247027.2	1.94	0.88	-1.14048
NM_001247029.2	263.11	81.73	-1.68673
NM_001247030.2	3.83	15.91	2.05452
NM_001247031.1	2.03	1	-1.02148
NM_001247032.2	2849.82	639.37	-2.15615
NM_001247037.2	1.81	4.35	1.26503
NM_001247040.2	3.66	7.5	1.03505
NM_001247042.2	0.08	0.22	1.45943
NM_001247046.1	0.84	2.37	1.49643
NM_001247048.2	0.17	0.44	1.37197
NM_001247051.2	4.04	8.79	1.12151
NM_001247053.2	0.55	0.26	-1.08092
NM_001247055.2	1.77	5.68	1.68214
NM_001247058.2	0.25	139.65	9.12567
NM_001247060.1	0.72	4.61	2.6787
NM_001247061.1	3.72	0.99	-1.9098
NM_001247062.2	5.09	22.19	2.12417
NM_001247067.2	0.001	0.22	7.78136
NM_001247074.1	0.001	1.55	10.5981
NM_001247084.2	31.16	12.61	-1.30513
NM_001247085.3	9.46	25.81	1.44802
NM_001247090.2	22.4	6.71	-1.73911
NM_001247092.2	13565.5	5496.65	-1.30331
NM_001247093.2	0.13	0.35	1.42884
NM_001247095.2	8525.68	4260.17	-1.0009
NM_001247096.2	23.58	9.67	-1.28598
NM_001247097.2	0.25	1.41	2.4957
NM_001247098.2	0.001	0.18	7.49185
NM_001247100.2	1.6	0.13	-3.62149
NM_001247101.2	117.94	45.7	-1.36779
NM_001247104.2	0.001	0.13	7.02237
NM_001247105.2	215.75	590.55	1.4527
NM_001247109.1	0.001	0.18	7.49185
NM_001247110.2	39.62	89.95	1.18289
NM_001247111.2	1.14	0.44	-1.37346
NM_001247114.1	0.001	0.26	8.02237
NM_001247120.2	40.88	12.44	-1.71641
NM_001247122.1	5.67	1.73	-1.71258
NM_001247125.2	1.05	0.26	-2.01381
NM_001247126.2	0.001	0.04	5.32193
NM_001247127.2	189.39	82.13	-1.20538
NM_001247128.2	0.001	0.04	5.32193
NM_001247129.2	10.44	4.61	-1.17928
NM_001247135.2	130.95	1420.68	3.43949
NM_001247137.2	0.21	0.001	-7.71425
NM_001247141.1	0.001	0.04	5.32193
NM_001247142.2	18.02	5.8	-1.63547
NM_001247144.2	0.48	3.33	2.79442
NM_001247148.2	4.93	2.07	-1.25196
NM_001247150.2	1458.51	10319	2.82273
NM_001247151.2	306.19	797.65	1.38133
NM_001247153.2	0.59	73.08	6.95262
NM_001247157.1	0.001	76.77	16.2283
NM_001247159.2	40.63	15.16	-1.42228
NM_001247161.2	0.13	0.001	-7.02237
NM_001247162.2	3.16	27.86	3.1402
NM_001247164.2	106.53	48.73	-1.12838
NM_001247165.2	30.78	103.49	1.74943
NM_001247166.2	62.54	23.06	-1.43939
NM_001247168.2	19.37	49.35	1.34923
NM_001247169.1	463.62	166.28	-1.47933
NM_001247181.1	16.42	7.73	-1.08691
NM_001247182.2	0.13	0.001	-7.02237
NM_001247183.1	8.03	3.48	-1.20631
NM_001247188.2	98.06	3688.35	5.23317
NM_001247189.1	0.97	7.34	2.91972
NM_001247191.1	0.21	68.14	8.34197
NM_001247192.2	0.38	3.56	3.22781
NM_001247194.2	26.4	52.91	1.003
NM_001247201.3	13.47	459.38	5.09187
NM_001247202.2	4397.93	1211.56	-1.85996
NM_001247204.3	4.67	2.3	-1.02179
NM_001247207.2	89.62	18.48	-2.27786
NM_001247216.1	0.001	0.22	7.78136
NM_001247218.2	184.67	418.11	1.17893
NM_001247222.2	5480.56	1616.39	-1.76155
NM_001247224.2	13.05	5.36	-1.28374
NM_001247229.2	0.04	0.79	4.30378
NM_001247230.1	0.17	0.001	-7.40939
NM_001247232.1	0.001	0.04	5.32193
NM_001247236.2	0.001	0.13	7.02237
NM_001247241.1	0.001	0.18	7.49185
NM_001247245.2	84.46	173.23	1.03635
NM_001247250.1	0.001	0.04	5.32193
NM_001247255.1	0.25	3.48	3.79909
NM_001247262.1	6.69	23.6	1.81871
NM_001247266.2	0.001	0.04	5.32193
NM_001247267.2	265.68	85.07	-1.64297
NM_001247268.1	13.51	5.27	-1.35815
NM_001247271.2	0.7	4.49	2.68129
NM_001247274.1	0.001	0.39	8.60733
NM_001247275.1	17.36	4.36	-1.99337
NM_001247276.2	540.67	256.93	-1.07337
NM_001247277.2	0.001	0.04	5.32193
NM_001247278.2	9.89	165.84	4.06768
NM_001247283.2	26.02	12.92	-1.01001
NM_001247284.2	78.4	247.88	1.66072
NM_001247285.2	136.93	66.86	-1.03422
NM_001247286.2	0.001	0.26	8.02237
NM_001247288.1	14.09	68.76	2.2869
NM_001247296.2	122.62	721.63	2.55707
NM_001247310.2	4.21	1.23	-1.77516
NM_001247311.2	1.14	2.59	1.18392
NM_001247320.2	16.13	357.74	4.47109
NM_001247321.3	819.44	312.65	-1.39009
NM_001247322.2	0.001	0.09	6.49185
NM_001247324.2	0.001	0.22	7.78136
NM_001247325.2	0.001	0.26	8.02237
NM_001247327.2	0.001	0.09	6.49185
NM_001247329.3	0.13	0.35	1.42884
NM_001247332.1	0.001	0.04	5.32193
NM_001247334.2	315.62	145.18	-1.12035
NM_001247339.2	62.99	21.49	-1.55146
NM_001247342.2	9.05	19.29	1.09186
NM_001247347.2	58.48	25.71	-1.18561
NM_001247351.1	834.98	334.27	-1.32073
NM_001247353.3	8.72	2.46	-1.82567
NM_001247354.2	0.001	0.04	5.32193
NM_001247355.1	0.001	3.35	11.7099
NM_001247356.1	0.08	9.27	6.85643
NM_001247362.2	38.06	13.1	-1.53871
NM_001247365.2	1.21	4.49	1.89171
NM_001247368.1	0.21	0.04	-2.39232
NM_001247371.2	0.12	5.7	5.56986
NM_001247373.2	71.12	18.9	-1.91187
NM_001247374.2	589.68	239.18	-1.30184
NM_001247375.1	5.6	0.8	-2.80735
NM_001247379.2	85.26	603.95	2.82449
NM_001247381.2	42.37	242.63	2.51764
NM_001247383.2	1.57	0.62	-1.34042
NM_001247386.2	3.94	30.42	2.94875
NM_001247391.2	1.48	8.82	2.57518
NM_001247393.2	52.13	24.04	-1.11668
NM_001247395.2	36.5	11.91	-1.61572
NM_001247397.2	44.5	20.21	-1.13874
NM_001247400.2	0.001	0.09	6.49185
NM_001247404.2	65.89	229.07	1.79766
NM_001247409.1	1106.14	356.11	-1.63514
NM_001247410.2	50.95	174.54	1.7764
NM_001247414.1	0.55	0.26	-1.08092
NM_001247419.2	39.37	18.19	-1.11395
NM_001247423.2	0.46	0.22	-1.06413
NM_001247431.2	21.98	51.15	1.21854
NM_001247435.2	0.04	0.001	-5.32193
NM_001247436.1	119.37	57.92	-1.04331
NM_001247438.2	0.001	0.22	7.78136
NM_001247440.3	4.51	2.24	-1.00963
NM_001247443.2	0.001	0.09	6.49185
NM_001247444.1	0.44	5.11	3.53775
NM_001247448.2	0.51	2.33	2.19176
NM_001247450.2	1.43	287.2	7.6499
NM_001247453.1	31.49	98.12	1.63965
NM_001247454.2	183.53	86.57	-1.08408
NM_001247459.1	0.04	0.001	-5.32193
NM_001247460.2	411.32	1336.53	1.70016
NM_001247461.1	2.01	0.97	-1.05114
NM_001247462.2	46.35	121.15	1.38615
NM_001247465.2	0.76	32.39	5.41341
NM_001247467.2	75.75	30.98	-1.28991
NM_001247469.2	224.63	99.09	-1.18074
NM_001247470.2	25.94	65.48	1.33588
NM_001247471.1	13.6	108.36	2.99415
NM_001247474.2	1775.6	483.9	-1.87553
NM_001247483.2	0.08	0.001	-6.32193
NM_001247484.3	8.8	1.07	-3.03989
NM_001247485.1	0.001	0.04	5.32193
NM_001247487.1	27.49	55.06	1.0021
NM_001247490.2	0.001	0.22	7.78136
NM_001247491.2	187.13	85.56	-1.12903
NM_001247492.2	0.001	0.04	5.32193
NM_001247497.1	0.001	0.09	6.49185
NM_001247498.2	131.37	60.82	-1.11102
NM_001247500.1	9.73	35.11	1.85137
NM_001247504.1	0.001	0.18	7.49185
NM_001247507.1	234.82	706.6	1.58934
NM_001247514.1	21.81	98.08	2.16897
NM_001247516.2	3.87	1.71	-1.17834
NM_001247520.2	9.35	0.01	-9.86882
NM_001247523.2	567.78	252.41	-1.16956
NM_001247536.2	95.58	37.53	-1.34866
NM_001247537.2	0.001	0.09	6.49185
NM_001247539.2	11.83	2874.62	7.92478
NM_001247542.2	0.79	1.97	1.31827
NM_001247543.2	8.98	223.02	4.63431
NM_001247546.2	0.25	0.04	-2.64386
NM_001247547.2	0.74	3.46	2.22517
NM_001247549.1	0.08	0.22	1.45943
NM_001247553.3	5.18	555.66	6.74511
NM_001247557.2	0.21	0.001	-7.71425
NM_001247558.2	44.8	103.67	1.21043
NM_001247560.1	230.44	78.57	-1.55234
NM_001247562.2	19.79	539.05	4.76758
NM_001247566.1	16.34	33.84	1.05032
NM_001247567.2	2227.22	632.16	-1.81688
NM_001247569.2	0.93	187.24	7.65344
NM_001247570.2	48.76	144.44	1.5667
NM_001247572.2	0.13	4.91	5.23914
NM_001247576.1	34.69	76.24	1.13603
NM_001247577.2	99.24	42.71	-1.21635
NM_001247580.2	8.67	39.47	2.18665
NM_001247582.2	153.6	65.83	-1.22236
NM_001247590.1	4.83	2.14	-1.17441
NM_001247591.1	0.001	0.04	5.32193
NM_001247594.2	0.001	0.04	5.32193
NM_001247598.1	0.04	8.39	7.71253
NM_001247603.1	0.001	0.18	7.49185
NM_001247608.2	337.72	161.01	-1.06868
NM_001247612.2	191.87	93.33	-1.03972
NM_001247618.1	5.58	0.001	-12.446
NM_001247622.2	5.05	2.5	-1.01436
NM_001247627.2	13.73	86.02	2.64734
NM_001247632.2	1.47	6.37	2.11548
NM_001247634.1	0.13	0.31	1.25376
NM_001247638.2	168.69	578.41	1.77772
NM_001247641.2	0.08	0.35	2.12928
NM_001247647.1	0.08	0.35	2.12928
NM_001247650.2	4.46	1.05	-2.08665
NM_001247654.3	78.65	27.73	-1.504
NM_001247656.1	162.06	57.74	-1.48889
NM_001247662.1	0.08	0.31	1.9542
NM_001247663.1	56.25	17.36	-1.69609
NM_001247665.1	0.001	0.31	8.27612
NM_001247667.1	1.39	0.44	-1.65951
NM_001247670.2	294.36	120.67	-1.28651
NM_001247671.2	7.16	99.66	3.79898
NM_001247673.1	0.32	0.001	-8.32193
NM_001247675.1	3.91	1.38	-1.5025
NM_001247676.1	52.1	17.77	-1.55184
NM_001247679.2	234.61	87.49	-1.42307
NM_001247682.2	0.04	0.001	-5.32193
NM_001247683.1	16.34	61.17	1.90442
NM_001247686.2	868.37	205.43	-2.07966
NM_001247687.1	3.87	8.83	1.19008
NM_001247691.2	106.61	37	-1.52675
NM_001247694.1	125.95	51.13	-1.30061
NM_001247695.3	0.25	28.39	6.82731
NM_001247699.2	1.31	0.48	-1.44846
NM_001247706.1	3.24	28.02	3.11239
NM_001247707.2	212.17	60.55	-1.80902
NM_001247712.2	10.9	2.49	-2.13011
NM_001247719.2	406.83	175.02	-1.21691
NM_001247723.2	1311.52	552.36	-1.24756
NM_001247725.2	0.001	0.13	7.02237
NM_001247727.2	5.68	1.89	-1.5875
NM_001247737.2	7.66	2.81	-1.44677
NM_001247743.2	878.39	241.2	-1.86463
NM_001247745.2	0.001	0.22	7.78136
NM_001247750.2	123.45	60.86	-1.02036
NM_001247751.2	21.56	65.95	1.61302
NM_001247754.1	47.24	16.6	-1.50883
NM_001247759.1	0.001	0.04	5.32193
NM_001247760.1	0.84	2.07	1.30117
NM_001247762.2	0.001	0.09	6.49185
NM_001247767.3	5.14	2.5	-1.03984
NM_001247772.1	0.67	0.04	-4.06609
NM_001247774.2	0.74	0.001	-9.53138
NM_001247781.2	0.72	0.001	-9.49185
NM_001247782.1	0.001	2.69	11.3934
NM_001247783.1	5.06	0.001	-12.3049
NM_001247784.1	0.04	0.001	-5.32193
NM_001247785.2	0.21	0.57	1.44057
NM_001247788.2	3.91	1.01	-1.95281
NM_001247791.2	1.43	0.53	-1.43195
NM_001247794.1	468.63	221.78	-1.07932
NM_001247796.1	0.001	0.04	5.32193
NM_001247797.1	0.001	0.04	5.32193
NM_001247801.1	0.001	0.54	9.07682
NM_001247805.2	22.65	8.31	-1.44659
NM_001247807.2	9.34	58.05	2.6358
NM_001247808.2	0.29	1.27	2.1307
NM_001247818.2	0.08	2.29	4.8392
NM_001247819.2	18.23	44.07	1.27348
NM_001247822.2	54.65	132.18	1.27421
NM_001247823.2	0.001	4.09	11.9979
NM_001247824.1	0.001	0.04	5.32193
NM_001247828.1	0.76	0.35	-1.11864
NM_001247829.1	0.001	0.48	8.90689
NM_001247832.2	0.001	0.18	7.49185
NM_001247834.2	114.1	28.34	-2.00939
NM_001247836.1	1.07	3.52	1.71796
NM_001247842.2	5.68	191.86	5.07802
NM_001247844.1	0.001	0.13	7.02237
NM_001247845.1	16.67	5.54	-1.5893
NM_001247848.2	17.94	8.22	-1.12597
NM_001247852.1	2.61	1.14	-1.19502
NM_001247856.2	0.55	5.98	3.44264
NM_001247859.2	43.41	201.48	2.21454
NM_001247864.1	22.19	2.37	-3.22695
NM_001247867.2	47.31	18.06	-1.38935
NM_001247868.2	9.56	24.39	1.35121
NM_001247869.2	0.08	0.001	-6.32193
NM_001247871.1	10.69	3.13	-1.77203
NM_001247876.2	25.06	6.83	-1.87543
NM_001247877.2	112.21	49.92	-1.16851
NM_001247880.1	0.001	0.04	5.32193
NM_001247881.1	0.001	0.09	6.49185
NM_001247886.1	14.87	5.85	-1.3459
NM_001247888.1	24.57	98.39	2.00161
NM_001247889.2	0.21	0.66	1.65208
NM_001247891.2	48.36	8.37	-2.53051
NM_001247894.1	0.25	0.04	-2.64386
NM_001247896.2	0.97	0.4	-1.27798
NM_001247900.2	1.56	5.58	1.83872
NM_001247901.2	5.26	11.21	1.09165
NM_001247903.1	6.07	17.76	1.54886
NM_001247904.2	0.001	0.66	9.36632
NM_001247905.2	2.86	1.32	-1.11548
NM_001247906.1	38.99	11.82	-1.72187
NM_001247911.2	0.001	0.04	5.32193
NM_001247912.2	120.5	49.26	-1.29054
NM_001247913.3	804.74	303.81	-1.40535
NM_001247914.2	12341.6	3877.57	-1.6703
NM_001247916.2	0.19	1.26	2.72935
NM_001247920.2	4.21	122.73	4.86552
NM_001247921.2	303.58	138.24	-1.1349
NM_001247927.2	349.09	126.34	-1.46629
NM_001247929.2	800.58	319.95	-1.3232
NM_001247930.2	0.001	0.18	7.49185
NM_001247938.1	531.4	84.77	-2.64817
NM_001247940.1	0.001	0.04	5.32193
NM_001247943.2	2.78	1.36	-1.03148
NM_001247944.2	1569.31	625.14	-1.32788
NM_001247948.1	0.001	0.18	7.49185
NM_001247949.2	33.81	9.27	-1.86681
NM_001247951.2	9.01	2.11	-2.09428
NM_001247952.1	0.001	0.04	5.32193
NM_001247954.1	0.21	4.17	4.31159
NM_001252111.1	0.25	0.04	-2.64386
NM_001252116.2	9.22	3.21	-1.52219
NM_001252118.1	1.38	0.62	-1.15433
NM_001257979.1	5.87	1.37	-2.09918
NM_001257985.2	1.94	0.35	-2.47063
NM_001257987.1	0.62	0.001	-9.27612
NM_001278949.1	0.34	1.14	1.74543
NM_001278962.2	398.94	199.41	-1.00043
NM_001278964.1	7.24	41.57	2.52148
NM_001279015.1	33.52	12.3	-1.44636
NM_001279027.1	0.31	0.001	-8.27612
NM_001279030.1	0.001	4.19	12.0327
NM_001279032.1	2.61	8.44	1.69319
NM_001279035.1	116.34	260.32	1.16194
NM_001279040.1	0.04	0.35	3.12928
NM_001279043.2	123.91	278.95	1.17071
NM_001279066.1	0.001	0.09	6.49185
NM_001279072.1	0.84	6.94	3.04647
NM_001279075.1	6.69	0.001	-12.7078
NM_001279083.1	14.78	5.81	-1.34704
NM_001279088.2	55.33	124.93	1.17499
NM_001279108.1	0.17	0.001	-7.40939
NM_001279116.2	405.5	815.94	1.00876
NM_001279120.2	0.08	0.22	1.45943
NM_001279123.2	6.79	1.97	-1.78522
NM_001279138.1	0.72	0.001	-9.49185
NM_001279162.1	7.25	0.27	-4.74695
NM_001279171.1	0.04	0.001	-5.32193
NM_001279185.1	0.21	0.001	-7.71425
NM_001279193.2	0.001	0.75	9.55075
NM_001279199.2	5.58	18.8	1.7524
NM_001279221.1	15.37	4.35	-1.82103
NM_001279235.2	5.43	1.49	-1.86564
NM_001279239.2	98.12	426.28	2.11918
NM_001279244.1	0.35	0.11	-1.66985
NM_001279249.1	0.51	277.37	9.0871
NM_001279257.1	204.59	1714.35	3.06685
NM_001279271.1	0.001	0.04	5.32193
NM_001279276.1	9.41	1.2	-2.97116
NM_001279285.1	10.04	2.98	-1.75238
NM_001279294.1	5.39	213.04	5.3047
NM_001279296.1	20.06	85.03	2.08365
NM_001279298.1	0.42	0.001	-8.71425
NM_001279304.2	13.11	5.88	-1.15678
NM_001279306.2	43.59	284.36	2.70565
NM_001279321.1	0.001	0.53	9.04985
NM_001279323.2	0.19	0.001	-7.56986
NM_001279329.2	1.62	6.82	2.07378
NM_001279330.2	26.72	5.87	-2.18649
NM_001279333.1	0.001	0.04	5.32193
NM_001279335.1	0.88	24.83	4.81844
NM_001279336.1	0.34	4.57	3.74859
NM_001279340.2	0.001	0.22	7.78136
NM_001279343.1	106.02	328.43	1.63125
NM_001282319.1	117.94	38.67	-1.60877
NM_001287354.1	0.04	0.001	-5.32193
NM_001287372.1	0.88	4.61	2.38919
NM_001287374.1	0.66	0.15	-2.1375
NM_001287774.1	0.001	0.04	5.32193
NM_001287784.1	910.43	362	-1.33056
NM_001287791.1	0.001	0.09	6.49185
NM_001288988.1	0.001	0.16	7.32193
NM_001289900.2	4.08	1.71	-1.25457
NM_001293669.1	3.46	0.61	-2.50389
NM_001293761.2	16.29	4.39	-1.89169
NM_001300723.1	5.85	2.15	-1.4441
NM_001300725.1	22.67	8.93	-1.34405
NM_001301000.2	0.17	1.27	2.90122
NM_001301441.1	0.001	0.13	7.02237
NM_001301654.1	0.001	0.41	8.67948
NM_001302894.1	0.76	0.001	-9.56986
NM_001302896.1	0.001	0.05	5.64386
NM_001302900.1	7.87	3.78	-1.05798
NM_001302904.1	0.001	0.04	5.32193
NM_001302914.2	0.38	3.12	3.03747
NM_001302916.1	0.001	0.04	5.32193
NM_001302919.1	22.03	10.59	-1.05677
NM_001302924.2	4.21	1.8	-1.22582
NM_001302925.1	0.45	0.001	-8.81378
NM_001305562.1	0.001	0.22	7.78136
NM_001305793.1	1.27	0.001	-10.3106
NM_001305993.1	6356.31	1708.5	-1.89546
NM_001306067.1	14.33	5.38	-1.41336
NM_001306139.1	0.001	0.34	8.40939
NM_001306157.1	0.17	0.001	-7.40939
NM_001306163.1	0.49	8.92	4.18619
NM_001306164.1	2.88	14.67	2.34873
NM_001306165.1	0.001	9.52	13.2167
NM_001306166.1	6.44	27.89	2.11462
NM_001306167.1	0.001	1.74	10.7649
NM_001306174.1	2.17	0.51	-2.08913
NM_001306176.1	18.23	88.15	2.27365
NM_001306180.1	0.76	3.08	2.01886
NM_001306182.1	0.08	1.1	3.78136
NM_001306189.1	2.19	0.57	-1.9419
NM_001307946.1	0.001	1.39	10.4409
NM_001307959.1	0.21	0.001	-7.71425
NM_001307982.1	448.55	1336.17	1.57476
NM_001307984.1	9.29	38.26	2.04209
NM_001307991.1	28.42	58.85	1.05014
NM_001307992.1	42.18	110.27	1.38641
NM_001307996.1	0.19	0.001	-7.56986
NM_001308004.1	126.9	35.42	-1.84106
NM_001308008.1	2.57	9.14	1.83043
NM_001308181.1	38.25	11.46	-1.73885
NM_001308182.1	0.48	1.47	1.61471
NM_001308186.1	139.45	53.48	-1.38268
NM_001308198.1	20.05	47.72	1.25099
NM_001308289.1	295.58	121.19	-1.28628
NM_001308372.1	254.14	77.43	-1.71466
NM_001308553.1	0.42	0.001	-8.71425
NM_001308943.1	0.46	0.18	-1.35364
NM_001308945.1	0.001	0.18	7.49185
NM_001309166.1	0.001	0.09	6.49185
NM_001309213.1	490.11	175.95	-1.47794
NM_001309231.1	56.53	20.06	-1.4947
NM_001309232.1	23.46	11.26	-1.059
NM_001309251.1	2.06	6.24	1.5989
NM_001309257.1	33.52	6.46	-2.37542
NM_001309261.1	0.001	0.09	6.49185
NM_001309263.1	101.43	23.11	-2.1339
NM_001309287.1	660.12	215.63	-1.61417
NM_001309304.1	16.08	45.31	1.49456
NM_001309315.1	1.81	6.06	1.74333
NM_001309362.1	0.13	1.2	3.20645
NM_001309365.1	218.65	105.07	-1.05727
NM_001309366.1	13.39	28.78	1.10391
NM_001309370.1	15.15	6.56	-1.20755
NM_001309371.1	2.4	14.94	2.63807
NM_001309375.1	12.17	5.89	-1.04699
NM_001309377.1	0.72	0.35	-1.04064
NM_001309380.1	4.59	12.13	1.40201
NM_001309384.1	562.81	245.69	-1.19581
NM_001309385.1	0.76	15.95	4.39141
NM_001309789.1	43.2	14.76	-1.54934
NM_001309791.1	0.21	0.48	1.19265
NM_001309805.1	0.001	1.89	10.8842
NM_001309811.1	4.7	2.28	-1.04363
NM_001309868.1	1.05	14.5	3.78759
NM_001309871.1	99.58	307.29	1.62567
NM_001310023.1	19.01	4.4	-2.11118
NM_001310024.1	12.11	2.81	-2.10756
NM_001310027.1	0.04	0.22	2.45943
NM_001310059.1	4.46	12.57	1.49487
NM_001310065.1	86.95	42.14	-1.045
NM_001310120.1	39.49	19.25	-1.03663
NM_001310125.1	10.06	25.69	1.35258
NM_001310129.1	56.7	22.47	-1.33535
NM_001310150.1	0.001	0.12	6.90689
NM_001310151.1	0.001	1.36	10.4094
NM_001310317.1	0.001	0.13	7.02237
NM_001310318.1	0.001	0.09	6.49185
NM_001310324.1	0.001	0.04	5.32193
NM_001310468.1	0.001	0.09	6.49185
NM_001310479.1	0.08	0.44	2.45943
NM_001311155.1	34.52	290.05	3.0708
NM_001312645.1	11.41	27.01	1.24319
NM_001312890.1	1555.05	445.92	-1.8021
NM_001313768.1	0.001	0.12	6.90689
NM_001313882.1	10.89	2.72	-2.00133
NM_001313891.1	16.34	45.88	1.48946
NM_001313910.1	73.87	172.32	1.22203
NM_001313911.1	15.59	1.18	-3.72376
NM_001313912.1	90.31	25.47	-1.82609
NM_001315490.1	4.12	13.83	1.74708
NM_001315496.1	17.81	40.69	1.19199
NM_001316308.1	68.91	31.42	-1.13303
NM_001316769.1	0.001	0.32	8.32193
NM_001316915.1	8.97	47.53	2.40566
NM_001316918.1	0.17	0.04	-2.08746
NM_001316977.1	1.08	2.22	1.03953
NM_001317085.1	26.26	11.63	-1.17502
NM_001317104.1	29.79	89.27	1.58335
NM_001317332.1	0.04	0.22	2.45943
NM_001317337.1	0.17	303.12	10.8001
NM_001317738.1	0.59	1.23	1.05987
NM_001317822.1	472.67	184.3	-1.35878
NM_001317852.1	185.91	78.97	-1.23523
NM_001317892.1	14.5	4.18	-1.79448
NM_001317910.1	0.77	0.1	-2.94486
NM_001317914.1	0.001	4.56	12.1548
NM_001317933.1	17.98	7.73	-1.21785
NM_001318009.1	4.55	12.74	1.48543
NM_001318070.1	19.47	7.33	-1.40937
NM_001318212.1	14.87	5.25	-1.50202
NM_001319063.1	47.8	142.12	1.57203
NM_001319064.1	6.69	30.88	2.20659
NM_001319129.1	1.84	4.92	1.41895
NM_001319144.1	0.001	0.48	8.90689
NM_001319160.1	0.001	0.09	6.49185
NM_001319175.1	31.34	15.09	-1.05441
NM_001319178.1	8.08	16.17	1.00089
NM_001319308.1	25.42	8.38	-1.60094
NM_001319326.1	0.001	0.09	6.49185
NM_001319328.1	0.001	0.57	9.15482
NM_001319330.1	23.66	9.8	-1.2716
NM_001319660.1	442.77	205.74	-1.10574
NM_001319849.1	0.13	2.59	4.31637
NM_001319853.1	1.66	0.001	-10.697
NM_001319854.1	30.15	67.08	1.15372
NM_001319992.1	8.38	660.95	6.30145
NM_001320054.1	886.05	356.2	-1.3147
NM_001320119.1	0.001	0.26	8.02237
NM_001320124.1	0.04	0.001	-5.32193
NM_001320146.1	32.98	313.14	3.24714
NM_001320187.1	0.13	13.23	6.66916
NM_001320196.1	68.45	32.9	-1.05696
NM_001320202.1	2267.54	638.07	-1.82934
NM_001320213.1	7.96	16.35	1.03845
NM_001320225.1	0.59	3.47	2.55615
NM_001320249.1	2.99	16.17	2.4351
NM_001320256.1	1059.61	221.65	-2.25718
NM_001320260.1	25.77	11.51	-1.1628
NM_001320275.1	213.09	88.46	-1.26837
NM_001320292.1	35.87	242.61	2.75779
NM_001320297.1	0.001	0.13	7.02237
NM_001320303.1	93.3	39.33	-1.24625
NM_001320312.1	1.01	0.48	-1.07325
NM_001320328.1	36	74.88	1.05658
NM_001320343.1	11.58	29.57	1.3525
NM_001320369.1	0.001	0.04	5.32193
NM_001320374.1	0.001	0.09	6.49185
NM_001320392.1	0.13	42.4	8.34941
NM_001320396.1	18.69	7.69	-1.28121
NM_001320499.1	0.001	0.13	7.02237
NM_001320500.1	46.82	16.74	-1.48383
NM_001320612.1	16.84	8.35	-1.01204
NM_001320617.1	0.17	0.4	1.23447
NM_001320631.1	0.72	4.7	2.70659
NM_001320696.1	43.69	12.46	-1.81
NM_001320697.1	48.26	17.7	-1.44708
NM_001320798.1	0.29	0.96	1.72698
NM_001320857.1	3.03	6.46	1.09222
NM_001320864.1	0.001	0.13	7.02237
NM_001320889.1	0.08	0.26	1.70044
NM_001320894.1	104.72	36.47	-1.52175
NM_001320947.1	12.92	31.15	1.26963
NM_001320963.1	0.24	0.88	1.87447
NM_001320991.1	7.24	30.8	2.08887
NM_001320992.1	0.29	0.95	1.71187
NM_001320997.1	0.001	0.09	6.49185
NM_001321040.1	0.001	0.22	7.78136
NM_001321052.1	0.001	0.09	6.49185
NM_001321125.1	0.34	0.001	-8.40939
NM_001321131.1	0.17	0.75	2.14136
NM_001321152.1	5.85	1.81	-1.69245
NM_001321184.1	44.21	101.16	1.19419
NM_001321212.1	0.001	0.22	7.78136
NM_001321275.1	0.17	0.04	-2.08746
NM_001321416.1	63.49	26.67	-1.25131
NM_001321457.1	1.15	7.66	2.73571
NM_001321482.1	2.4	0.92	-1.38333
NM_001321563.1	64.67	2350.16	5.18352
NM_001321649.1	2.5	0.12	-4.38082
NM_001321719.1	0.2	0.59	1.56071
NM_001321750.1	25.4	11.13	-1.19037
NM_001321752.1	2.51	0.67	-1.90545
NM_001321880.1	27.08	80.47	1.57122
NM_001322017.1	11.24	5.19	-1.11484
NM_001322115.1	3.16	1.54	-1.03699
NM_001322316.1	7.37	2.59	-1.50871
NM_001322333.1	9.1	4.49	-1.01915
NM_001322399.1	85.39	209.74	1.29646
NM_001322849.1	3.1	0.63	-2.29884
NM_001323058.1	0.76	0.04	-4.24793
NM_001323288.1	0.001	0.18	7.49185
NM_001323299.1	0.59	1.89	1.6796
NM_001323301.1	0.001	0.13	7.02237
NM_001323315.1	3.75	20.26	2.43367
NM_001323426.1	51.29	149.88	1.54706
NM_001323559.1	3.24	0.001	-11.6618
NM_001323669.1	6.91	2.81	-1.29812
NM_001323957.1	31.75	68.99	1.11963
NM_001324045.1	31.62	12.7	-1.31601
NM_001324084.1	4.07	94.87	4.54285
NM_001324146.1	102.02	212.46	1.05834
NM_001324173.1	7.31	2.39	-1.61286
NM_001324174.1	16.31	5.87	-1.47432
NM_001324295.1	20.51	512.99	4.64453
NM_001324356.1	46.57	93.51	1.00572
NM_001324380.1	12.75	33.35	1.38719
NM_001324426.1	4.77	1.73	-1.46322
NM_001324442.1	7.33	2.59	-1.50086
NM_001324474.1	0.17	0.44	1.37197
NM_001324502.1	1.05	8.84	3.07366
NM_001324532.1	27.58	10.59	-1.38092
NM_001324538.1	1.36	3.32	1.28758
NM_001328262.1	11.87	24.21	1.02828
NM_001328334.1	4.52	2.11	-1.09908
NM_001328373.1	7.92	33.35	2.07411
NM_001328402.1	1.67	0.72	-1.21378
NM_001328431.1	37.09	9.8	-1.92018
NM_001328434.1	24.84	92.19	1.89195
NM_001328498.1	219.91	1031.21	2.22935
NM_001328505.1	0.08	0.22	1.45943
NM_001328545.1	0.001	0.04	5.32193
NM_001328584.1	6.99	15.07	1.10832
NM_001328614.1	23.03	7.12	-1.69357
NM_001328632.1	44.29	1684.55	5.24924
NM_001328642.1	33.39	93.51	1.4857
NM_001328660.1	9.14	4.31	-1.08451
NM_001328663.1	0.001	0.04	5.32193
NM_001328671.1	9.94	3.95	-1.33139
NM_001328683.1	0.46	0.22	-1.06413
NM_001328690.1	12.97	4.19	-1.63016
NM_001329054.1	18.23	8.48	-1.10418
NM_001329125.1	7.79	3.72	-1.06632
NM_001329129.1	1.88	0.21	-3.16227
NM_001329131.1	0.33	0.13	-1.34395
NM_001329132.1	0.38	2.77	2.86581
NM_001329192.1	0.001	0.04	5.32193
NM_001329197.1	21.81	9.93	-1.13512
NM_001329207.1	0.001	11.28	13.4615
NM_001329208.1	0.001	5.64	12.4615
NM_001329213.1	6.58	70.16	3.41449
NM_001329215.1	2.19	0.78	-1.48938
NM_001329220.1	2.19	5.14	1.23084
NM_001329230.1	18.27	9.1	-1.00554
NM_001329386.1	0.001	0.09	6.49185
NM_001329390.1	0.42	3.87	3.20387
NM_001329393.1	3.24	0.71	-2.1901
NM_001329412.1	0.55	2.37	2.10738
NM_001329413.1	13.31	1330.5	6.64331
NM_001329414.1	8.42	267.57	4.98995
NM_001329415.1	47.47	15.34	-1.62972
NM_001329418.1	1.78	0.4	-2.15381
NM_001329419.1	1.01	6.64	2.71683
NM_001329436.1	572.63	1429.2	1.31953
NM_001329460.1	0.04	0.001	-5.32193
NM_001329469.1	0.21	0.001	-7.71425
NM_001329537.1	0.08	3.38	5.40088
NM_001329538.1	1.27	4.57	1.84737
NM_001329555.1	33.05	12.92	-1.35504
NM_001329562.1	134.57	281.37	1.06411
NM_001329575.1	0.001	0.18	7.49185
NM_001329582.1	15.41	7.51	-1.03698
NM_001329601.1	4.25	1.23	-1.7888
NM_001329604.1	2.74	0.75	-1.86921
NM_001329624.1	16.04	2.88	-2.47753
NM_001329673.1	0.21	0.04	-2.39232
NM_001329727.1	130.86	52.5	-1.31763
NM_001329740.1	0.88	2.81	1.67499
NM_001329760.1	0.78	0.22	-1.82597
NM_001329781.1	79.38	225.76	1.50794
NM_001329782.1	0.001	0.04	5.32193
NM_001329875.1	0.17	0.53	1.64046
NM_001329913.1	0.001	0.09	6.49185
NM_001329940.1	0.001	0.13	7.02237
NM_001329951.1	97.09	45.22	-1.10236
NM_001329955.1	0.69	5.27	2.93313
NM_001329956.1	10.39	4.15	-1.32401
NM_001329957.1	0.34	0.7	1.04182
NM_001329962.1	28.17	7.16	-1.97613
NM_001329983.1	0.08	0.001	-6.32193
NM_001330108.1	0.001	0.3	8.22882
NM_001330109.1	0.001	0.26	8.02237
NM_001330151.1	0.04	0.001	-5.32193
NM_001330184.1	8.22	3.33	-1.30362
NM_001330369.1	0.001	0.04	5.32193
NM_001330445.1	43.92	12.04	-1.86704
NM_001330641.1	0.001	0.13	7.02237
NM_001330726.1	25.18	11.91	-1.0801
NM_001330767.1	1.31	0.62	-1.07923
NM_001330991.1	0.001	0.13	7.02237
NM_001330992.1	2964.2	690.06	-2.10285
NM_001331128.1	0.04	0.26	2.70044
NM_001331130.1	0.001	0.22	7.78136
NM_001331160.1	0.001	0.04	5.32193
NM_001331174.1	186.57	78.57	-1.24767
NM_001331182.1	0.001	0.26	8.02237
NM_001331183.1	0.79	0.001	-9.62571
NM_001345837.1	37.26	138.55	1.89471
NM_001345845.1	15.16	6.59	-1.20192
NM_001345870.1	0.17	0.66	1.95693
NM_001345879.1	442.52	5529.26	3.64327
NM_001345919.1	0.08	0.001	-6.32193
NM_001345930.1	61.18	234	1.93538
NM_001345974.1	0.34	1.01	1.57075
NM_001346018.1	0.26	0.001	-8.02237
NM_001346061.1	1.1	9.61	3.12703
NM_001346125.1	4.8	353.98	6.20449
NM_001346149.1	7.86	2.85	-1.46357
NM_001346184.1	77.35	277.41	1.84255
NM_001346220.1	7.52	2.73	-1.46183
NM_001346289.1	0.001	0.13	7.02237
NM_001346408.1	20.21	7.69	-1.39401
NM_001346411.1	0.04	0.001	-5.32193
NM_001346499.1	0.001	1.41	10.4615
NM_001346524.1	739.36	341.96	-1.11245
NM_001346566.1	0.26	0.001	-8.02237
NM_001346597.1	0.001	0.85	9.73132
NM_001346605.1	20.38	8.26	-1.30294
NM_001346608.1	65.43	26.06	-1.32812
NM_001346646.1	165.94	66.66	-1.31577
NM_001346677.1	3.71	1.19	-1.64046
NM_001346682.1	0.001	0.13	7.02237
NM_001346735.1	0.001	0.18	7.49185
NM_001346753.1	16.26	7.04	-1.20768
NM_001346777.1	0.001	0.18	7.49185
NM_001346779.1	9.37	23.34	1.31668
NM_001346788.1	0.08	0.001	-6.32193
NM_001346816.1	54.96	141.19	1.36118
NM_001346835.1	0.04	0.31	2.9542
NM_001346837.1	0.08	0.4	2.32193
NM_001346838.1	0.001	0.04	5.32193
NM_001346865.1	1.18	0.35	-1.75336
NM_001346867.1	12	83.45	2.79788
NM_001346882.1	0.84	0.35	-1.26303
NM_001346888.1	34.4	94.7	1.46096
NM_001346903.1	1.6	11.34	2.82528
NM_001346905.1	25.35	6.81	-1.89626
NM_001346925.1	0.001	1.43	10.4818
NM_001346926.1	13.18	52.49	1.99369
NM_001346944.1	310.31	1074.32	1.79164
NM_001346963.1	9.39	30.45	1.69725
NM_001346974.1	7.92	3.74	-1.08246
NM_001346989.1	425.81	186.41	-1.19173
NM_001347001.1	28.55	10.99	-1.3773
NM_001347076.1	40.38	277.94	2.78306
NM_001347093.1	0.54	0.001	-9.07682
NM_001347098.1	16.21	5.71	-1.50532
TCONS_00000026	20.05	41.57	1.05194
TCONS_00000136	1.23	3.32	1.43252
TCONS_00000138	0.29	0.59	1.02466
TCONS_00000145	0.21	1.01	2.26589
TCONS_00000153	1.02	5.36	2.39366
TCONS_00000160	15.92	7.63	-1.06109
TCONS_00000214	1.61	0.001	-10.6528
TCONS_00000230	2.62	1.05	-1.31918
TCONS_00000234	0.001	5.09	12.3134
TCONS_00000245	0.2	0.001	-7.64386
TCONS_00000257	0.19	0.6	1.65896
TCONS_00000262	0.001	8.64	13.0768
TCONS_00000271	0.4	0.001	-8.64386
TCONS_00000274	1.12	5.22	2.22055
TCONS_00000289	92.55	276.11	1.57694
TCONS_00000314	3.36	8.01	1.25334
TCONS_00000315	3.8	11.63	1.61378
TCONS_00000355	0.001	0.67	9.38802
TCONS_00000358	1.96	0.7	-1.48543
TCONS_00000362	2.47	10.74	2.12041
TCONS_00000363	0.19	0.001	-7.56986
TCONS_00000379	0.17	0.53	1.64046
TCONS_00000382	0.72	1.98	1.45943
TCONS_00000412	4.57	2.27	-1.0095
TCONS_00000413	1.6	5	1.64386
TCONS_00000510	0.13	0.35	1.42884
TCONS_00000530	0.001	1.58	10.6257
TCONS_00000549	0.001	0.31	8.27612
TCONS_00000555	0.001	0.4	8.64386
TCONS_00000558	0.001	0.44	8.78136
TCONS_00000569	0.001	0.55	9.10329
TCONS_00000581	0.001	0.35	8.45121
TCONS_00000585	0.001	0.4	8.64386
TCONS_00000599	0.001	0.35	8.45121
TCONS_00000605	0.001	0.57	9.15482
TCONS_00000613	0.001	0.53	9.04985
TCONS_00000617	0.001	0.48	8.90689
TCONS_00000619	0.001	0.7	9.45121
TCONS_00000637	0.001	0.44	8.78136
TCONS_00000638	0.001	0.44	8.78136
TCONS_00000641	0.001	0.66	9.36632
TCONS_00000650	9.89	21.75	1.13697
TCONS_00000657	0.001	0.97	9.92184
TCONS_00000658	0.001	1.27	10.3106
TCONS_00000662	0.001	0.53	9.04985
TCONS_00000663	0.001	0.66	9.36632
TCONS_00000664	0.001	0.57	9.15482
TCONS_00000665	0.04	1.38	5.10852
TCONS_00000668	0.001	0.7	9.45121
TCONS_00000669	0.001	0.53	9.04985
TCONS_00000673	1.74	0.78	-1.15754
TCONS_00000676	0.25	1.23	2.29866
TCONS_00000678	0.17	0.79	2.21632
TCONS_00000683	0.001	0.44	8.78136
TCONS_00000694	0.001	0.53	9.04985
TCONS_00000696	0.001	0.18	7.49185
TCONS_00000697	0.001	0.04	5.32193
TCONS_00000698	0.001	0.48	8.90689
TCONS_00000710	0.001	0.53	9.04985
TCONS_00000711	0.001	0.4	8.64386
TCONS_00000715	0.001	0.31	8.27612
TCONS_00000718	0.001	0.7	9.45121
TCONS_00000722	0.001	0.44	8.78136
TCONS_00000729	0.001	0.48	8.90689
TCONS_00000730	0.001	0.57	9.15482
TCONS_00000733	0.001	1.11	10.1163
TCONS_00000747	0.001	0.44	8.78136
TCONS_00000750	0.001	0.48	8.90689
TCONS_00000759	0.03	3.71	6.95031
TCONS_00000764	0.001	0.35	8.45121
TCONS_00000779	0.001	0.57	9.15482
TCONS_00000780	0.001	0.31	8.27612
TCONS_00000791	0.001	0.57	9.15482
TCONS_00000796	0.001	0.4	8.64386
TCONS_00000798	0.001	0.66	9.36632
TCONS_00000799	0.001	0.48	8.90689
TCONS_00000800	0.001	0.44	8.78136
TCONS_00000808	0.001	0.66	9.36632
TCONS_00000809	0.001	0.62	9.27612
TCONS_00000815	0.04	1.68	5.39232
TCONS_00000822	0.001	0.4	8.64386
TCONS_00000834	0.5	2.67	2.41684
TCONS_00000855	0.001	0.57	9.15482
TCONS_00000867	0.001	0.31	8.27612
TCONS_00000874	0.001	0.35	8.45121
TCONS_00000876	0.001	0.35	8.45121
TCONS_00000880	0.001	0.57	9.15482
TCONS_00000894	0.001	0.44	8.78136
TCONS_00000896	0.34	0.001	-8.40939
TCONS_00000903	0.001	0.75	9.55075
TCONS_00000909	0.001	0.48	8.90689
TCONS_00000910	0.001	0.44	8.78136
TCONS_00000917	0.34	0.7	1.04182
TCONS_00000965	0.001	0.53	9.04985
TCONS_00000966	0.001	0.44	8.78136
TCONS_00000977	0.001	0.35	8.45121
TCONS_00000991	0.001	0.81	9.66178
TCONS_00000992	0.75	0.01	-6.22882
TCONS_00000999	0.55	0.11	-2.32193
TCONS_00001011	0.001	0.7	9.45121
TCONS_00001012	0.001	0.48	8.90689
TCONS_00001027	3.93	8.09	1.04161
TCONS_00001037	0.001	0.75	9.55075
TCONS_00001045	0.001	0.62	9.27612
TCONS_00001055	0.001	1.01	9.98014
TCONS_00001056	0.001	0.75	9.55075
TCONS_00001057	0.04	1.1	4.78136
TCONS_00001058	0.001	0.75	9.55075
TCONS_00001075	0.001	0.44	8.78136
TCONS_00001076	0.001	0.4	8.64386
TCONS_00001077	0.001	0.48	8.90689
TCONS_00001080	0.001	0.59	9.20457
TCONS_00001090	0.001	1.03	10.0084
TCONS_00001093	0.001	0.35	8.45121
TCONS_00001096	0.001	0.4	8.64386
TCONS_00001099	0.001	0.53	9.04985
TCONS_00001100	0.001	0.48	8.90689
TCONS_00001101	0.001	0.44	8.78136
TCONS_00001144	6.43	19.86	1.62697
TCONS_00001151	0.001	0.44	8.78136
TCONS_00001153	0.001	0.7	9.45121
TCONS_00001175	0.001	0.84	9.71425
TCONS_00001184	0.001	2.77	11.4357
TCONS_00001196	78.24	24.72	-1.66223
TCONS_00001200	0.001	0.22	7.78136
TCONS_00001201	0.001	0.48	8.90689
TCONS_00001203	0.001	0.35	8.45121
TCONS_00001204	0.001	0.48	8.90689
TCONS_00001210	0.001	0.53	9.04985
TCONS_00001214	0.001	0.75	9.55075
TCONS_00001221	0.59	0.22	-1.42321
TCONS_00001222	0.001	0.35	8.45121
TCONS_00001227	0.51	0.18	-1.5025
TCONS_00001228	1.37	0.34	-2.01057
TCONS_00001244	0.32	6.31	4.3015
TCONS_00001251	0.001	1.19	10.2167
TCONS_00001252	0.001	0.86	9.74819
TCONS_00001277	0.001	0.48	8.90689
TCONS_00001278	0.001	0.44	8.78136
TCONS_00001279	0.001	0.09	6.49185
TCONS_00001295	4.96	1.86	-1.41504
TCONS_00001298	0.001	0.4	8.64386
TCONS_00001331	0.001	0.44	8.78136
TCONS_00001336	0.08	0.4	2.32193
TCONS_00001353	0.49	0.001	-8.93664
TCONS_00001362	0.4	0.001	-8.64386
TCONS_00001391	0.001	0.26	8.02237
TCONS_00001402	0.97	2.2	1.18145
TCONS_00001403	0.001	0.13	7.02237
TCONS_00001407	0.001	0.57	9.15482
TCONS_00001408	2.44	1.17	-1.06037
TCONS_00001431	0.001	0.83	9.69697
TCONS_00001432	0.62	0.001	-9.27612
TCONS_00001442	0.001	0.4	8.64386
TCONS_00001470	5.47	26.1	2.25444
TCONS_00001482	0.4	0.001	-8.64386
TCONS_00001486	10.29	4.4	-1.22567
TCONS_00001498	1.51	0.3	-2.33151
TCONS_00001510	0.76	0.001	-9.56986
TCONS_00001560	0.001	4.58	12.1611
TCONS_00001561	3.88	0.55	-2.81855
TCONS_00001576	0.69	0.001	-9.43045
TCONS_00001617	0.04	0.46	3.52356
TCONS_00001640	2.11	0.82	-1.36355
TCONS_00001711	13.43	217.91	4.0202
TCONS_00001734	1.44	241.9	7.3922
TCONS_00001736	0.08	0.62	2.9542
TCONS_00001737	0.001	0.75	9.55075
TCONS_00001780	0.001	1.18	10.2046
TCONS_00001791	5.2	18.2	1.80735
TCONS_00001796	0.001	0.62	9.27612
TCONS_00001797	0.99	3.62	1.87049
TCONS_00001814	0.92	0.001	-9.84549
TCONS_00001847	0.03	0.26	3.11548
TCONS_00001859	4.99	16.54	1.72885
TCONS_00001862	0.001	36.34	15.1493
TCONS_00001863	0.08	57.17	9.48104
TCONS_00001874	0.55	0.001	-9.10329
TCONS_00002015	0.04	1.19	4.89482
TCONS_00002017	2.42	0.001	-11.2408
TCONS_00002046	0.73	0.001	-9.51175
TCONS_00002068	0.38	4.8	3.65896
TCONS_00002076	1.64	0.001	-10.6795
TCONS_00002077	0.41	0.001	-8.67948
TCONS_00002103	124.23	28.39	-2.12956
TCONS_00002104	33.25	4.31	-2.94759
TCONS_00002108	240.38	94.29	-1.35014
TCONS_00002109	163.27	65.35	-1.321
TCONS_00002163	9.14	4.17	-1.13215
TCONS_00002182	0.001	7.18	12.8098
TCONS_00002286	0.001	7.14	12.8017
TCONS_00002291	42.19	17.5	-1.26955
TCONS_00002295	1.52	0.001	-10.5699
TCONS_00002334	1.45	0.46	-1.65635
TCONS_00002335	0.001	0.15	7.22882
TCONS_00002346	22.85	49.64	1.11931
TCONS_00002347	0.001	0.59	9.20457
TCONS_00002358	1.01	0.001	-9.98014
TCONS_00002362	2.65	0.8	-1.72792
TCONS_00002373	6.32	2.11	-1.58268
TCONS_00002374	320.54	102.21	-1.64897
TCONS_00002388	16.13	7.18	-1.16769
TCONS_00002391	3.37	0.82	-2.03905
TCONS_00002400	5.86	12.15	1.05198
TCONS_00002410	0.22	0.85	1.94996
TCONS_00002449	0.001	0.52	9.02237
TCONS_00002463	0.001	9.02	13.1389
TCONS_00002476	0.001	1.36	10.4094
TCONS_00002489	0.9	0.001	-9.81378
TCONS_00002495	0.001	0.46	8.84549
TCONS_00002502	0.25	0.001	-7.96578
TCONS_00002514	0.58	2.33	2.00621
TCONS_00002515	0.54	0.23	-1.23133
TCONS_00002549	2.55	10.2	2
TCONS_00002588	0.88	0.001	-9.78136
TCONS_00002619	1.07	10.61	3.30974
TCONS_00002620	2.93	18.46	2.65543
TCONS_00002627	0.7	0.001	-9.45121
TCONS_00002665	0.001	1.34	10.388
TCONS_00002676	2.27	0.001	-11.1485
TCONS_00002679	4.66	1.45	-1.68428
TCONS_00002681	0.001	34.95	15.093
TCONS_00002728	5.78	1.95	-1.5676
TCONS_00002741	10.53	27.28	1.37334
TCONS_00002760	2.49	9.43	1.92111
TCONS_00002805	169.09	27.16	-2.63824
TCONS_00002858	1.01	0.38	-1.41028
TCONS_00002900	1.81	0.001	-10.8218
TCONS_00002912	0.001	1.99	10.9586
TCONS_00002930	0.001	3.45	11.7524
TCONS_00002947	0.001	1.32	10.3663
TCONS_00002961	4.04	1.86	-1.11905
TCONS_00002972	0.001	3.08	11.5887
TCONS_00002978	0.29	0.61	1.07276
TCONS_00002985	1.35	0.26	-2.37638
TCONS_00003017	0.59	3.87	2.71355
TCONS_00003042	1.6	77.52	5.59842
TCONS_00003057	18.67	6.13	-1.60676
TCONS_00003077	5.26	11.25	1.09679
TCONS_00003137	0.001	1.14	10.1548
TCONS_00003145	21.46	10.33	-1.05481
TCONS_00003148	0.57	2.65	2.21696
TCONS_00003170	0.001	0.37	8.53138
TCONS_00003236	0.09	0.7	2.95936
TCONS_00003237	0.25	0.001	-7.96578
TCONS_00003285	0.45	0.001	-8.81378
TCONS_00003332	0.69	9.9	3.84276
TCONS_00003347	0.62	0.001	-9.27612
TCONS_00003354	0.001	0.11	6.78136
TCONS_00003355	0.24	0.09	-1.41504
TCONS_00003358	0.59	2.71	2.19951
TCONS_00003366	0.001	0.4	8.64386
TCONS_00003386	0.001	0.53	9.04985
TCONS_00003429	0.001	0.04	5.32193
TCONS_00003473	0.001	0.66	9.36632
TCONS_00003476	43.97	21.08	-1.06064
TCONS_00003493	22.43	9.93	-1.17556
TCONS_00003497	22.96	0.001	-14.4868
TCONS_00003501	0.08	4.79	5.90388
TCONS_00003556	0.97	0.001	-9.92184
TCONS_00003617	1.08	233.63	7.75705
TCONS_00003633	3.9	0.77	-2.34054
TCONS_00003644	17.81	2.08	-3.09803
TCONS_00003666	0.001	0.09	6.49185
TCONS_00003691	0.001	1.91	10.8994
TCONS_00003692	0.33	0.001	-8.36632
TCONS_00003694	0.59	0.28	-1.07529
TCONS_00003723	52.4	18.07	-1.53597
TCONS_00003820	1.21	0.39	-1.63346
TCONS_00003859	0.79	0.001	-9.62571
TCONS_00003894	0.84	2.99	1.83168
TCONS_00003905	0.001	0.34	8.40939
TCONS_00003913	0.001	0.4	8.64386
TCONS_00003928	0.001	0.92	9.84549
TCONS_00003936	0.001	0.22	7.78136
TCONS_00003962	0.001	0.35	8.45121
TCONS_00003968	0.001	0.31	8.27612
TCONS_00003976	0.001	0.57	9.15482
TCONS_00003987	0.001	0.44	8.78136
TCONS_00004002	1.59	0.7	-1.1836
TCONS_00004014	0.001	0.44	8.78136
TCONS_00004017	0.001	0.48	8.90689
TCONS_00004020	0.4	1.89	2.24031
TCONS_00004024	0.001	0.44	8.78136
TCONS_00004028	0.001	0.53	9.04985
TCONS_00004033	0.001	0.44	8.78136
TCONS_00004049	0.64	0.001	-9.32193
TCONS_00004054	0.001	0.4	8.64386
TCONS_00004058	0.001	0.35	8.45121
TCONS_00004078	0.001	0.57	9.15482
TCONS_00004090	0.001	0.44	8.78136
TCONS_00004091	0.001	0.53	9.04985
TCONS_00004092	0.001	0.44	8.78136
TCONS_00004096	0.001	0.09	6.49185
TCONS_00004101	0.08	0.001	-6.32193
TCONS_00004102	0.001	0.13	7.02237
TCONS_00004109	0.001	0.57	9.15482
TCONS_00004110	0.001	0.4	8.64386
TCONS_00004120	0.55	2.29	2.05784
TCONS_00004136	0.001	0.35	8.45121
TCONS_00004138	0.001	0.18	7.49185
TCONS_00004153	0.001	0.35	8.45121
TCONS_00004157	0.001	0.35	8.45121
TCONS_00004161	0.001	0.66	9.36632
TCONS_00004166	0.001	0.4	8.64386
TCONS_00004168	0.001	0.31	8.27612
TCONS_00004172	1.01	0.26	-1.95777
TCONS_00004173	0.001	0.53	9.04985
TCONS_00004178	0.001	0.48	8.90689
TCONS_00004179	0.7	0.04	-4.12928
TCONS_00004184	0.001	0.44	8.78136
TCONS_00004192	0.001	0.66	9.36632
TCONS_00004211	0.001	0.35	8.45121
TCONS_00004214	0.001	0.18	7.49185
TCONS_00004220	0.001	0.44	8.78136
TCONS_00004224	0.001	0.7	9.45121
TCONS_00004233	0.001	0.44	8.78136
TCONS_00004235	0.001	0.53	9.04985
TCONS_00004237	0.001	0.62	9.27612
TCONS_00004243	0.001	0.57	9.15482
TCONS_00004262	0.001	0.44	8.78136
TCONS_00004265	7.14	0.001	-12.8017
TCONS_00004281	0.001	0.44	8.78136
TCONS_00004282	0.001	0.57	9.15482
TCONS_00004296	0.001	0.31	8.27612
TCONS_00004300	1.09	2.68	1.2979
TCONS_00004301	0.001	0.4	8.64386
TCONS_00004303	0.001	0.62	9.27612
TCONS_00004310	0.001	0.35	8.45121
TCONS_00004311	0.001	0.44	8.78136
TCONS_00004312	0.001	0.35	8.45121
TCONS_00004313	0.001	0.51	8.99435
TCONS_00004340	0.001	0.09	6.49185
TCONS_00004342	0.001	0.44	8.78136
TCONS_00004348	0.001	0.31	8.27612
TCONS_00004352	8.13	0.79	-3.36333
TCONS_00004363	0.001	0.44	8.78136
TCONS_00004368	0.001	0.35	8.45121
TCONS_00004372	6.17	16.96	1.45879
TCONS_00004388	0.001	0.62	9.27612
TCONS_00004391	0.001	0.83	9.69697
TCONS_00004427	0.001	1.67	10.7056
TCONS_00004431	0.001	0.61	9.25267
TCONS_00004448	0.001	0.4	8.64386
TCONS_00004461	0.001	0.44	8.78136
TCONS_00004464	0.001	0.22	7.78136
TCONS_00004465	0.001	0.09	6.49185
TCONS_00004466	0.001	0.79	9.62571
TCONS_00004467	0.001	1.01	9.98014
TCONS_00004468	0.001	1.41	10.4615
TCONS_00004469	0.13	10.19	6.2925
TCONS_00004471	0.001	0.53	9.04985
TCONS_00004483	0.001	0.53	9.04985
TCONS_00004484	0.001	0.31	8.27612
TCONS_00004501	0.001	0.31	8.27612
TCONS_00004505	0.001	0.18	7.49185
TCONS_00004530	0.72	0.35	-1.04064
TCONS_00004533	0.001	0.44	8.78136
TCONS_00004535	0.001	0.16	7.32193
TCONS_00004546	0.001	0.09	6.49185
TCONS_00004550	0.46	1.14	1.30933
TCONS_00004554	0.001	0.04	5.32193
TCONS_00004562	0.001	0.18	7.49185
TCONS_00004574	0.001	0.48	8.90689
TCONS_00004585	0.001	0.66	9.36632
TCONS_00004592	0.001	0.26	8.02237
TCONS_00004611	0.29	1.01	1.80023
TCONS_00004686	0.35	0.001	-8.45121
TCONS_00004699	0.001	0.69	9.43045
TCONS_00004701	0.001	0.57	9.15482
TCONS_00004702	0.001	0.57	9.15482
TCONS_00004708	0.001	0.4	8.64386
TCONS_00004739	4.09	1.82	-1.16816
TCONS_00004742	3.89	18.27	2.23163
TCONS_00004806	0.1	0.001	-6.64386
TCONS_00004807	0.65	0.001	-9.3443
TCONS_00004817	0.29	0.04	-2.85798
TCONS_00004829	69.87	144.91	1.05241
TCONS_00004836	0.13	0.66	2.34395
TCONS_00004840	14.29	41.95	1.55366
TCONS_00004843	0.001	0.21	7.71425
TCONS_00004851	1.17	5.82	2.31451
TCONS_00004885	0.001	0.13	7.02237
TCONS_00004890	6.23	14.54	1.22272
TCONS_00004907	0.44	2.37	2.42931
TCONS_00004923	0.001	2.4	11.2288
TCONS_00004926	1.92	0.001	-10.9069
TCONS_00004927	0.91	1.86	1.03136
TCONS_00004968	4.68	1.26	-1.89308
TCONS_00005004	0.13	0.44	1.75899
TCONS_00005016	0.001	0.4	8.64386
TCONS_00005020	2.95	12.98	2.1375
TCONS_00005059	0.13	1.63	3.64829
TCONS_00005062	6.11	2.36	-1.37239
TCONS_00005064	1.47	3.8	1.37018
TCONS_00005065	0.91	3.53	1.95573
TCONS_00005066	7.43	1.56	-2.25182
TCONS_00005085	0.001	0.12	6.90689
TCONS_00005086	0.001	0.69	9.43045
TCONS_00005132	0.14	0.001	-7.12928
TCONS_00005134	0.001	0.31	8.27612
TCONS_00005170	3.7	0.001	-11.8533
TCONS_00005173	24.36	50.11	1.04058
TCONS_00005224	0.001	0.57	9.15482
TCONS_00005238	0.15	0.001	-7.22882
TCONS_00005274	1.09	0.31	-1.81399
TCONS_00005280	1.43	4.18	1.54749
TCONS_00005299	10.67	3.43	-1.63728
TCONS_00005323	1.82	5.78	1.66713
TCONS_00005332	0.001	0.49	8.93664
TCONS_00005355	0.001	1.58	10.6257
TCONS_00005370	2.9	6.05	1.06088
TCONS_00005392	0.001	0.44	8.78136
TCONS_00005410	3.14	1.12	-1.48727
TCONS_00005438	6.08	2.57	-1.2423
TCONS_00005457	0.04	0.88	4.45943
TCONS_00005463	0.08	0.001	-6.32193
TCONS_00005467	5.53	1.54	-1.84435
TCONS_00005489	30.79	12.9	-1.25509
TCONS_00005494	0.99	0.001	-9.95128
TCONS_00005532	10.79	24.85	1.20355
TCONS_00005558	0.001	0.57	9.15482
TCONS_00005567	1.31	3.55	1.43825
TCONS_00005568	1.28	0.52	-1.29956
TCONS_00005580	1.42	13.17	3.21329
TCONS_00005629	0.001	0.18	7.49185
TCONS_00005662	4.22	0.001	-12.043
TCONS_00005668	0.36	0.001	-8.49185
TCONS_00005672	0.76	2.88	1.922
TCONS_00005678	0.72	0.001	-9.49185
TCONS_00005701	0.001	1.08	10.0768
TCONS_00005747	3854.58	1507.72	-1.35421
TCONS_00005752	0.33	0.001	-8.36632
TCONS_00005757	0.98	0.001	-9.93664
TCONS_00005765	0.2	0.001	-7.64386
TCONS_00005766	1.19	4.1	1.78466
TCONS_00005767	7.96	3.16	-1.33284
TCONS_00005821	0.56	1.21	1.11151
TCONS_00005839	0.001	0.17	7.40939
TCONS_00005863	3.53	0.67	-2.39744
TCONS_00005864	1.15	4.92	2.09702
TCONS_00005874	0.32	0.001	-8.32193
TCONS_00005877	2.09	0.72	-1.53743
TCONS_00005896	29.66	62.83	1.08293
TCONS_00005921	5.07	0.56	-3.17849
TCONS_00005936	1.07	0.001	-10.0634
TCONS_00005943	0.001	0.46	8.84549
TCONS_00005954	1.69	0.001	-10.7228
TCONS_00005960	0.001	0.21	7.71425
TCONS_00006025	0.73	0.001	-9.51175
TCONS_00006042	5.01	1.89	-1.40642
TCONS_00006052	4.7	1.58	-1.57274
TCONS_00006064	0.33	0.001	-8.36632
TCONS_00006069	0.8	4.17	2.38198
TCONS_00006124	0.001	0.04	5.32193
TCONS_00006153	8.71	2.33	-1.90234
TCONS_00006177	23.64	120.42	2.34877
TCONS_00006207	0.37	0.76	1.03847
TCONS_00006211	0.001	1.05	10.0362
TCONS_00006212	0.001	0.64	9.32193
TCONS_00006292	0.001	3.17	11.6303
TCONS_00006303	0.93	3.52	1.92027
TCONS_00006308	0.001	0.65	9.3443
TCONS_00006340	2.29	8.11	1.82435
TCONS_00006366	0.76	1.85	1.28345
TCONS_00006370	0.42	0.04	-3.39232
TCONS_00006382	0.001	0.4	8.64386
TCONS_00006390	0.84	0.09	-3.22239
TCONS_00006404	4.67	1.45	-1.68737
TCONS_00006436	0.001	3.74	11.8688
TCONS_00006445	0.15	0.83	2.46815
TCONS_00006468	10.56	0.001	-13.3663
TCONS_00006471	0.11	0.5	2.18442
TCONS_00006495	0.95	2.19	1.20493
TCONS_00006499	0.51	4.35	3.09245
TCONS_00006503	0.99	0.001	-9.95128
TCONS_00006508	0.001	0.53	9.04985
TCONS_00006522	0.11	0.001	-6.78136
TCONS_00006523	0.001	0.09	6.49185
TCONS_00006534	0.38	1.07	1.49354
TCONS_00006635	1.78	0.001	-10.7977
TCONS_00006652	9.11	2.9	-1.6514
TCONS_00006668	297.6	97.11	-1.61568
TCONS_00006684	2.08	5.08	1.28824
TCONS_00006690	0.001	1.05	10.0362
TCONS_00006692	0.001	0.48	8.90689
TCONS_00006696	0.001	0.48	8.90689
TCONS_00006697	0.001	0.57	9.15482
TCONS_00006701	0.001	1.63	10.6707
TCONS_00006707	0.001	0.35	8.45121
TCONS_00006710	0.001	0.44	8.78136
TCONS_00006722	0.001	1.23	10.2644
TCONS_00006732	0.001	0.44	8.78136
TCONS_00006739	0.001	0.48	8.90689
TCONS_00006747	0.001	0.62	9.27612
TCONS_00006748	0.001	0.48	8.90689
TCONS_00006753	0.001	0.35	8.45121
TCONS_00006785	0.001	0.48	8.90689
TCONS_00006798	0.001	0.65	9.3443
TCONS_00006807	0.001	0.83	9.69697
TCONS_00006823	0.001	0.35	8.45121
TCONS_00006824	0.001	0.75	9.55075
TCONS_00006825	0.001	0.53	9.04985
TCONS_00006827	0.001	0.48	8.90689
TCONS_00006829	0.001	2.72	11.4094
TCONS_00006835	0.001	0.44	8.78136
TCONS_00006842	2.61	0.001	-11.3498
TCONS_00006847	0.001	0.53	9.04985
TCONS_00006876	0.001	0.53	9.04985
TCONS_00006877	0.001	0.57	9.15482
TCONS_00006879	0.21	0.45	1.09954
TCONS_00006896	0.001	0.09	6.49185
TCONS_00006899	9.09	2.41	-1.91525
TCONS_00006901	0.001	0.4	8.64386
TCONS_00006902	0.001	0.35	8.45121
TCONS_00006938	0.001	0.53	9.04985
TCONS_00006944	0.001	0.4	8.64386
TCONS_00006949	7.63	1.74	-2.1326
TCONS_00006950	5.68	16.22	1.51381
TCONS_00006952	0.001	0.53	9.04985
TCONS_00006955	0.001	0.31	8.27612
TCONS_00006958	0.21	1.71	3.02554
TCONS_00006960	1.45	0.001	-10.5018
TCONS_00006976	0.001	0.57	9.15482
TCONS_00006977	0.001	0.44	8.78136
TCONS_00007000	0.001	1.28	10.3219
TCONS_00007014	5.04	1.5	-1.74846
TCONS_00007020	0.001	0.83	9.69697
TCONS_00007021	1.48	0.7	-1.08017
TCONS_00007023	0.63	0.001	-9.29921
TCONS_00007029	0.001	0.57	9.15482
TCONS_00007037	3.02	1.02	-1.56598
TCONS_00007038	0.17	0.99	2.54189
TCONS_00007040	0.001	0.48	8.90689
TCONS_00007048	0.001	0.53	9.04985
TCONS_00007062	0.08	0.26	1.70044
TCONS_00007063	0.001	0.04	5.32193
TCONS_00007084	0.001	0.53	9.04985
TCONS_00007085	0.001	0.62	9.27612
TCONS_00007100	0.001	0.88	9.78136
TCONS_00007101	0.001	0.97	9.92184
TCONS_00007113	2.82	6.35	1.17106
TCONS_00007121	3.37	33.13	3.29732
TCONS_00007139	0.001	0.44	8.78136
TCONS_00007140	0.001	0.22	7.78136
TCONS_00007143	0.001	1.05	10.0362
TCONS_00007146	0.001	0.48	8.90689
TCONS_00007151	0.001	0.79	9.62571
TCONS_00007156	0.001	0.31	8.27612
TCONS_00007163	0.001	0.13	7.02237
TCONS_00007165	0.19	0.7	1.88136
TCONS_00007183	0.001	0.4	8.64386
TCONS_00007209	0.001	0.53	9.04985
TCONS_00007216	0.001	0.48	8.90689
TCONS_00007224	0.001	0.09	6.49185
TCONS_00007227	0.99	5	2.33643
TCONS_00007261	0.49	0.001	-8.93664
TCONS_00007267	0.001	1.54	10.5887
TCONS_00007275	1.46	0.61	-1.25909
TCONS_00007277	0.29	0.001	-8.17991
TCONS_00007282	1.44	0.6	-1.26303
TCONS_00007313	0.63	0.26	-1.27684
TCONS_00007335	0.14	0.97	2.79256
TCONS_00007337	0.1	0.001	-6.64386
TCONS_00007406	1.24	0.28	-2.14684
TCONS_00007407	2.74	0.76	-1.8501
TCONS_00007428	0.48	0.001	-8.90689
TCONS_00007438	344.02	76.13	-2.17596
TCONS_00007445	1.01	3.43	1.76385
TCONS_00007456	2	0.76	-1.39593
TCONS_00007465	7.03	16.65	1.24393
TCONS_00007505	0.21	0.7	1.73697
TCONS_00007525	0.62	0.001	-9.27612
TCONS_00007549	0.17	0.001	-7.40939
TCONS_00007553	0.001	0.43	8.74819
TCONS_00007556	0.22	0.001	-7.78136
TCONS_00007566	0.001	44.38	15.4376
TCONS_00007570	0.33	0.001	-8.36632
TCONS_00007581	1.26	12.43	3.30233
TCONS_00007600	8.17	1.63	-2.32546
TCONS_00007642	30.78	14.97	-1.03992
TCONS_00007654	31.02	119.69	1.94803
TCONS_00007679	0.42	0.19	-1.14439
TCONS_00007681	0.08	0.59	2.88264
TCONS_00007699	0.73	0.001	-9.51175
TCONS_00007725	3.13	0.33	-3.24562
TCONS_00007726	1	25.83	4.69098
TCONS_00007741	0.001	1.16	10.1799
TCONS_00007752	1.2	0.001	-10.2288
TCONS_00007767	7.49	0.001	-12.8708
TCONS_00007768	1.41	5.5	1.96374
TCONS_00007773	0.69	0.001	-9.43045
TCONS_00007798	3.63	9.22	1.3448
TCONS_00007806	0.28	1.37	2.29068
TCONS_00007810	4.3	16.48	1.93831
TCONS_00007818	0.001	0.22	7.78136
TCONS_00007848	0.26	0.001	-8.02237
TCONS_00007853	0.001	0.89	9.79766
TCONS_00007888	0.64	0.01	-6
TCONS_00007900	6.13	2.06	-1.57324
TCONS_00007908	0.46	1.93	2.0689
TCONS_00007910	1.08	0.001	-10.0768
TCONS_00007937	2.07	0.001	-11.0154
TCONS_00007973	0.08	1.03	3.6865
TCONS_00008021	0.21	0.001	-7.71425
TCONS_00008034	0.001	1.8	10.8138
TCONS_00008035	1.02	0.39	-1.38702
TCONS_00008045	1.62	0.51	-1.66742
TCONS_00008056	0.63	0.001	-9.29921
TCONS_00008091	0.62	0.001	-9.27612
TCONS_00008107	17.46	34.94	1.00083
TCONS_00008136	0.25	0.63	1.33342
TCONS_00008164	0.001	0.33	8.36632
TCONS_00008174	82.46	27.1	-1.6054
TCONS_00008175	0.001	0.41	8.67948
TCONS_00008182	0.13	0.57	2.13245
TCONS_00008228	61	28.41	-1.10241
TCONS_00008276	0.001	1.27	10.3106
TCONS_00008287	14.08	36.12	1.35915
TCONS_00008292	3	0.77	-1.96203
TCONS_00008341	0.49	1.71	1.80314
TCONS_00008347	0.001	0.13	7.02237
TCONS_00008350	4.08	1.65	-1.3061
TCONS_00008367	2.42	0.76	-1.67094
TCONS_00008372	1.54	0.14	-3.45943
TCONS_00008373	1.21	3.64	1.58893
TCONS_00008384	0.62	34.04	5.77882
TCONS_00008399	0.001	0.31	8.27612
TCONS_00008400	0.12	0.001	-6.90689
TCONS_00008419	12.72	32.28	1.34354
TCONS_00008436	3.43	0.86	-1.9958
TCONS_00008437	81.6	254.16	1.6391
TCONS_00008597	7.79	20.15	1.37108
TCONS_00008625	4.31	0.001	-12.0735
TCONS_00008631	4.88	10.17	1.05937
TCONS_00008638	0.02	0.73	5.18982
TCONS_00008640	0.66	0.13	-2.34395
TCONS_00008696	0.001	0.15	7.22882
TCONS_00008719	5.73	2.06	-1.47589
TCONS_00008748	0.001	0.18	7.49185
TCONS_00008762	0.001	0.29	8.17991
TCONS_00008791	0.001	5.77	12.4944
TCONS_00008793	0.001	0.04	5.32193
TCONS_00008796	42.95	8.08	-2.41023
TCONS_00008810	0.001	1.67	10.7056
TCONS_00008816	0.001	0.6	9.22882
TCONS_00008823	0.001	0.85	9.73132
TCONS_00008842	0.001	0.46	8.84549
TCONS_00008857	0.14	0.001	-7.12928
TCONS_00008867	4.52	1.93	-1.22772
TCONS_00008925	4.34	31.02	2.83743
TCONS_00008932	0.67	0.22	-1.60666
TCONS_00008940	1255.43	395.01	-1.66822
TCONS_00008970	1.74	3.94	1.17911
TCONS_00009034	32.46	89.69	1.46628
TCONS_00009044	0.04	0.22	2.45943
TCONS_00009050	1.05	0.001	-10.0362
TCONS_00009074	0.001	1.48	10.5314
TCONS_00009136	0.001	0.42	8.71425
TCONS_00009141	0.001	1.17	10.1923
TCONS_00009147	3.02	0.73	-2.04858
TCONS_00009166	0.001	0.85	9.73132
TCONS_00009182	3.45	43.93	3.67054
TCONS_00009200	2.04	0.54	-1.91754
TCONS_00009204	0.001	2.94	11.5216
TCONS_00009205	0.001	0.15	7.22882
TCONS_00009213	0.07	0.001	-6.12928
TCONS_00009214	0.04	0.63	3.97728
TCONS_00009217	0.31	0.001	-8.27612
TCONS_00009218	0.001	0.29	8.17991
TCONS_00009219	0.001	0.29	8.17991
TCONS_00009220	0.001	0.34	8.40939
TCONS_00009221	0.001	0.49	8.93664
TCONS_00009222	0.09	1.46	4.0199
TCONS_00009226	0.001	0.62	9.27612
TCONS_00009229	0.31	0.001	-8.27612
TCONS_00009230	0.001	0.29	8.17991
TCONS_00009232	0.32	0.76	1.24793
TCONS_00009237	0.001	1.61	10.6528
TCONS_00009238	0.13	1.02	2.97199
TCONS_00009240	0.001	0.45	8.81378
TCONS_00009241	0.33	1.09	1.72379
TCONS_00009242	0.15	0.001	-7.22882
TCONS_00009243	0.001	0.44	8.78136
TCONS_00009244	0.07	0.35	2.32193
TCONS_00009247	0.06	0.75	3.64386
TCONS_00009252	0.001	0.58	9.17991
TCONS_00009253	0.001	0.19	7.56986
TCONS_00009255	0.12	0.79	2.71882
TCONS_00009312	0.001	0.26	8.02237
TCONS_00009320	0.001	0.6	9.22882
TCONS_00009333	0.23	0.001	-7.84549
TCONS_00009387	0.001	0.97	9.92184
TCONS_00009426	0.22	0.51	1.21299
TCONS_00009436	0.83	0.19	-2.12711
TCONS_00009452	0.001	2.54	11.3106
TCONS_00009498	4.4	0.001	-12.1033
TCONS_00009501	0.001	2.59	11.3387
TCONS_00009558	0.001	2.93	11.5167
TCONS_00009565	0.68	0.001	-9.40939
TCONS_00009566	0.19	0.87	2.19502
TCONS_00009572	0.001	2.57	11.3276
TCONS_00009586	1.47	6.36	2.11321
TCONS_00009615	0.001	1.2	10.2288
TCONS_00009642	0.18	0.001	-7.49185
TCONS_00009672	0.001	0.35	8.45121
TCONS_00009684	0.001	0.48	8.90689
TCONS_00009688	0.04	0.48	3.58496
TCONS_00009692	0.001	1.12	10.1293
TCONS_00009703	0.001	0.31	8.27612
TCONS_00009711	0.001	0.26	8.02237
TCONS_00009725	1.94	13.77	2.8274
TCONS_00009728	0.68	1.52	1.16046
TCONS_00009729	3.97	11.04	1.47553
TCONS_00009750	0.001	0.44	8.78136
TCONS_00009759	0.07	0.001	-6.12928
TCONS_00009761	8.14	3	-1.44007
TCONS_00009765	0.001	1.23	10.2644
TCONS_00009767	0.001	0.44	8.78136
TCONS_00009769	0.001	0.44	8.78136
TCONS_00009771	0.001	0.35	8.45121
TCONS_00009774	0.001	0.44	8.78136
TCONS_00009775	0.001	0.31	8.27612
TCONS_00009784	0.001	0.4	8.64386
TCONS_00009795	0.001	0.75	9.55075
TCONS_00009796	0.001	0.57	9.15482
TCONS_00009829	2.44	6.72	1.46158
TCONS_00009836	11.45	4.55	-1.33141
TCONS_00009846	1.59	0.001	-10.6348
TCONS_00009847	0.17	0.001	-7.40939
TCONS_00009860	0.13	0.001	-7.02237
TCONS_00009870	0.001	0.7	9.45121
TCONS_00009875	0.001	0.4	8.64386
TCONS_00009881	24.36	63.02	1.3713
TCONS_00009901	0.63	2.68	2.08881
TCONS_00009905	0.001	0.4	8.64386
TCONS_00009907	0.001	0.35	8.45121
TCONS_00009909	0.001	0.48	8.90689
TCONS_00009914	1.74	8.55	2.29684
TCONS_00009928	0.001	0.13	7.02237
TCONS_00009933	0.001	0.75	9.55075
TCONS_00009934	0.001	0.48	8.90689
TCONS_00009936	13.94	0.001	-13.7669
TCONS_00009972	0.001	0.57	9.15482
TCONS_00010016	0.001	0.48	8.90689
TCONS_00010022	0.001	0.75	9.55075
TCONS_00010026	0.001	0.53	9.04985
TCONS_00010027	0.04	0.44	3.45943
TCONS_00010035	0.001	0.57	9.15482
TCONS_00010049	0.001	0.66	9.36632
TCONS_00010059	1.6	0.68	-1.23447
TCONS_00010060	2.19	0.95	-1.20493
TCONS_00010069	0.001	0.35	8.45121
TCONS_00010084	0.001	0.4	8.64386
TCONS_00010088	0.04	0.22	2.45943
TCONS_00010103	0.55	1.54	1.48543
TCONS_00010128	0.18	2.19	3.60486
TCONS_00010132	0.001	0.83	9.69697
TCONS_00010144	1.79	0.83	-1.10878
TCONS_00010155	0.08	0.001	-6.32193
TCONS_00010176	0.08	0.33	2.04439
TCONS_00010182	0.001	0.18	7.49185
TCONS_00010197	0.001	0.96	9.90689
TCONS_00010272	0.001	1.75	10.7731
TCONS_00010301	0.76	0.04	-4.24793
TCONS_00010304	0.001	4.64	12.1799
TCONS_00010305	12.75	55.63	2.12537
TCONS_00010344	2.67	7.85	1.55585
TCONS_00010348	0.001	13.04	13.6707
TCONS_00010357	0.8	0.001	-9.64386
TCONS_00010365	2.67	5.87	1.13652
TCONS_00010379	1.41	0.001	-10.4615
TCONS_00010392	0.001	0.79	9.62571
TCONS_00010406	0.18	0.001	-7.49185
TCONS_00010408	0.76	0.15	-2.34104
TCONS_00010416	0.38	0.04	-3.24793
TCONS_00010420	0.001	0.92	9.84549
TCONS_00010437	0.19	0.001	-7.56986
TCONS_00010463	9.71	3.63	-1.4195
TCONS_00010465	0.38	1.14	1.58496
TCONS_00010503	0.001	13.23	13.6915
TCONS_00010504	0.29	22.19	6.25771
TCONS_00010516	0.75	0.001	-9.55075
TCONS_00010527	4.17	19.32	2.21198
TCONS_00010548	11.88	5.91	-1.0073
TCONS_00010555	0.06	0.001	-5.90689
TCONS_00010561	0.001	0.21	7.71425
TCONS_00010581	0.001	0.23	7.84549
TCONS_00010614	0.07	0.25	1.8365
TCONS_00010618	3.76	0.001	-11.8765
TCONS_00010619	0.3	1.13	1.91329
TCONS_00010642	0.001	4.88	12.2527
TCONS_00010649	0.31	0.001	-8.27612
TCONS_00010656	0.37	3.69	3.31802
TCONS_00010678	0.001	0.22	7.78136
TCONS_00010681	0.001	0.89	9.79766
TCONS_00010724	0.001	0.49	8.93664
TCONS_00010732	0.42	1.05	1.32193
TCONS_00010743	0.17	1.66	3.28758
TCONS_00010756	0.001	0.72	9.49185
TCONS_00010757	0.64	0.001	-9.32193
TCONS_00010769	0.001	0.4	8.64386
TCONS_00010779	0.11	0.001	-6.78136
TCONS_00010780	0.53	0.001	-9.04985
TCONS_00010786	4.62	11.6	1.32816
TCONS_00010823	0.7	0.001	-9.45121
TCONS_00010833	1.11	6.05	2.44638
TCONS_00010835	3.44	1.7	-1.01687
TCONS_00010853	0.1	0.57	2.51096
TCONS_00010865	12.1	2.49	-2.28079
TCONS_00010868	1.92	0.9	-1.09311
TCONS_00010918	1.92	11.18	2.54174
TCONS_00010926	11.53	76.05	2.72156
TCONS_00010938	0.001	0.66	9.36632
TCONS_00010940	1.78	0.07	-4.66838
TCONS_00010943	86.99	40.83	-1.09122
TCONS_00010954	0.69	0.001	-9.43045
TCONS_00010987	1.59	5.53	1.79825
TCONS_00011003	2.61	14.27	2.45086
TCONS_00011032	2.07	5.58	1.43063
TCONS_00011042	0.21	0.001	-7.71425
TCONS_00011043	0.92	0.001	-9.84549
TCONS_00011059	0.001	0.8	9.64386
TCONS_00011074	0.38	37.97	6.64272
TCONS_00011103	0.05	0.99	4.30743
TCONS_00011165	1.41	0.001	-10.4615
TCONS_00011185	0.001	0.4	8.64386
TCONS_00011204	1.37	0.001	-10.42
TCONS_00011232	2.51	5.22	1.05636
TCONS_00011287	2.69	6.2	1.20466
TCONS_00011351	0.68	0.001	-9.40939
TCONS_00011352	4.28	1.38	-1.63294
TCONS_00011382	0.001	3.63	11.8258
TCONS_00011390	7.27	2.99	-1.28181
TCONS_00011409	0.69	2.15	1.63967
TCONS_00011410	11.59	28.98	1.32218
TCONS_00011424	1.29	0.62	-1.05703
TCONS_00011427	0.001	0.31	8.27612
TCONS_00011453	0.001	0.83	9.69697
TCONS_00011460	3.12	0.001	-11.6073
TCONS_00011463	0.001	0.32	8.32193
TCONS_00011464	0.84	0.001	-9.71425
TCONS_00011466	0.001	0.37	8.53138
TCONS_00011469	0.001	0.13	7.02237
TCONS_00011471	0.001	2.95	11.5265
TCONS_00011478	0.63	6.33	3.32878
TCONS_00011479	0.88	7.6	3.11042
TCONS_00011512	0.84	4.22	2.32878
TCONS_00011514	28.6	124.49	2.12194
TCONS_00011522	1.2	0.1	-3.58496
TCONS_00011524	0.001	0.63	9.29921
TCONS_00011547	1.06	0.36	-1.558
TCONS_00011575	2.59	0.52	-2.31637
TCONS_00011586	0.44	2.79	2.66469
TCONS_00011600	5.92	2.48	-1.25526
TCONS_00011604	0.001	0.09	6.49185
TCONS_00011605	0.04	0.22	2.45943
TCONS_00011613	31.83	81.93	1.364
TCONS_00011628	0.19	0.001	-7.56986
TCONS_00011648	0.001	0.35	8.45121
TCONS_00011650	0.82	0.001	-9.67948
TCONS_00011651	0.44	1.31	1.57399
TCONS_00011660	2.79	1.1	-1.34276
TCONS_00011685	3.08	0.62	-2.31259
TCONS_00011698	13.95	5.9	-1.24148
TCONS_00011703	0.21	0.53	1.3356
TCONS_00011705	0.32	2.46	2.94251
TCONS_00011708	0.001	2.48	11.2761
TCONS_00011711	0.72	3.74	2.37697
TCONS_00011712	1.09	3.52	1.69125
TCONS_00011714	1.02	3.41	1.7412
TCONS_00011731	1.21	0.001	-10.2408
TCONS_00011732	0.001	0.29	8.17991
TCONS_00011733	0.001	0.31	8.27612
TCONS_00011734	0.001	0.42	8.71425
TCONS_00011736	0.001	2.28	11.1548
TCONS_00011764	0.13	0.001	-7.02237
TCONS_00011771	3.85	1.84	-1.06515
TCONS_00011775	4.57	30.7	2.74797
TCONS_00011790	0.81	0.001	-9.66178
TCONS_00011842	0.001	1.41	10.4615
TCONS_00011856	1.96	0.001	-10.9366
TCONS_00011892	0.001	0.58	9.17991
TCONS_00011904	0.59	3.41	2.53098
TCONS_00011914	1.09	2.26	1.05199
TCONS_00011925	0.04	0.31	2.9542
TCONS_00011961	0.38	2.5	2.71786
TCONS_00011972	55.23	201.62	1.86811
TCONS_00011981	0.001	0.22	7.78136
TCONS_00011991	0.06	0.96	4
TCONS_00012025	0.001	0.48	8.90689
TCONS_00012031	7.73	18.81	1.28296
TCONS_00012052	0.38	0.09	-2.078
TCONS_00012053	4.37	12.93	1.56502
TCONS_00012072	0.25	0.9	1.848
TCONS_00012076	0.001	1.64	10.6795
TCONS_00012077	2.47	0.29	-3.09039
TCONS_00012079	1.4	0.22	-2.66985
TCONS_00012095	0.08	0.4	2.32193
TCONS_00012123	9.98	2.47	-2.01453
TCONS_00012130	1.6	0.001	-10.6439
TCONS_00012155	0.001	0.07	6.12928
TCONS_00012225	0.8	0.001	-9.64386
TCONS_00012252	1.02	0.001	-9.99435
TCONS_00012274	0.06	0.001	-5.90689
TCONS_00012279	8.26	0.001	-13.0119
TCONS_00012284	0.34	0.001	-8.40939
TCONS_00012320	0.001	0.58	9.17991
TCONS_00012321	1.02	0.001	-9.99435
TCONS_00012362	0.84	4.26	2.34239
TCONS_00012373	0.001	0.45	8.81378
TCONS_00012381	0.001	0.44	8.78136
TCONS_00012405	0.85	4.01	2.23807
TCONS_00012420	2.29	1.04	-1.13876
TCONS_00012447	1.78	5.62	1.65869
TCONS_00012448	3.32	0.001	-11.697
TCONS_00012459	2.33	0.43	-2.43792
TCONS_00012482	0.001	0.18	7.49185
TCONS_00012497	0.001	0.15	7.22882
TCONS_00012535	1.97	0.86	-1.19579
TCONS_00012566	2.18	6.43	1.56049
TCONS_00012589	4.15	0.001	-12.0189
TCONS_00012590	1.45	0.001	-10.5018
TCONS_00012615	0.21	2.66	3.66297
TCONS_00012638	0.08	0.001	-6.32193
TCONS_00012641	25.7	5.53	-2.21642
TCONS_00012644	0.8	0.36	-1.152
TCONS_00012708	0.001	1.28	10.3219
TCONS_00012717	4.63	0.001	-12.1768
TCONS_00012718	0.49	0.001	-8.93664
TCONS_00012761	9.31	4.44	-1.06822
TCONS_00012799	1.72	16.56	3.26722
TCONS_00012800	45.05	11.29	-1.99648
TCONS_00012822	0.001	0.57	9.15482
TCONS_00012824	0.001	0.22	7.78136
TCONS_00012832	1.58	5.03	1.67063
TCONS_00012845	0.49	0.001	-8.93664
TCONS_00012872	0.21	2.02	3.26589
TCONS_00012876	2.74	1.21	-1.17917
TCONS_00012880	0.32	1.23	1.94251
TCONS_00012888	2.29	0.76	-1.59128
TCONS_00012907	0.001	0.44	8.78136
TCONS_00012927	0.001	0.48	8.90689
TCONS_00012928	0.001	0.35	8.45121
TCONS_00012975	0.001	0.57	9.15482
TCONS_00012993	0.001	0.44	8.78136
TCONS_00012994	0.001	0.77	9.58871
TCONS_00013021	0.17	1.69	3.31342
TCONS_00013022	0.38	2.33	2.61626
TCONS_00013025	0.001	0.35	8.45121
TCONS_00013034	1.85	0.77	-1.26459
TCONS_00013036	0.001	0.66	9.36632
TCONS_00013055	0.001	0.04	5.32193
TCONS_00013058	0.001	0.44	8.78136
TCONS_00013059	0.001	0.62	9.27612
TCONS_00013060	0.001	0.04	5.32193
TCONS_00013065	0.001	0.48	8.90689
TCONS_00013078	0.001	0.48	8.90689
TCONS_00013080	7.37	17.05	1.21004
TCONS_00013086	0.001	0.44	8.78136
TCONS_00013087	0.001	0.48	8.90689
TCONS_00013104	0.001	1.01	9.98014
TCONS_00013119	0.001	0.88	9.78136
TCONS_00013122	5.01	0.001	-12.2906
TCONS_00013129	0.001	0.48	8.90689
TCONS_00013131	8.41	19.66	1.22509
TCONS_00013136	0.001	0.59	9.20457
TCONS_00013145	0.001	0.62	9.27612
TCONS_00013168	0.23	0.001	-7.84549
TCONS_00013176	0.001	0.29	8.17991
TCONS_00013177	0.001	0.16	7.32193
TCONS_00013179	0.001	0.73	9.51175
TCONS_00013196	0.44	4.81	3.45046
TCONS_00013203	0.001	0.62	9.27612
TCONS_00013238	0.001	0.62	9.27612
TCONS_00013239	0.001	0.62	9.27612
TCONS_00013243	0.001	0.48	8.90689
TCONS_00013244	0.001	0.4	8.64386
TCONS_00013264	5.43	13.31	1.29349
TCONS_00013277	0.001	0.44	8.78136
TCONS_00013280	0.001	0.48	8.90689
TCONS_00013291	0.29	0.88	1.60145
TCONS_00013292	0.04	0.31	2.9542
TCONS_00013295	1.65	4.2	1.34792
TCONS_00013322	0.001	0.11	6.78136
TCONS_00013343	0.001	0.44	8.78136
TCONS_00013347	0.29	26.54	6.51597
TCONS_00013351	0.8	0.21	-1.92961
TCONS_00013356	0.001	0.4	8.64386
TCONS_00013372	0.17	0.4	1.23447
TCONS_00013399	0.001	0.13	7.02237
TCONS_00013404	0.001	0.4	8.64386
TCONS_00013406	0.001	0.4	8.64386
TCONS_00013418	0.001	0.48	8.90689
TCONS_00013421	0.001	0.31	8.27612
TCONS_00013423	0.001	0.31	8.27612
TCONS_00013435	0.001	0.44	8.78136
TCONS_00013437	0.001	0.31	8.27612
TCONS_00013439	0.001	0.4	8.64386
TCONS_00013463	0.001	0.62	9.27612
TCONS_00013464	0.001	0.35	8.45121
TCONS_00013466	1.45	16.15	3.47741
TCONS_00013471	0.001	0.31	8.27612
TCONS_00013481	1.76	0.001	-10.7814
TCONS_00013486	0.001	0.25	7.96578
TCONS_00013488	0.65	4.12	2.66413
TCONS_00013521	0.001	0.22	7.78136
TCONS_00013523	0.04	0.26	2.70044
TCONS_00013527	0.001	0.44	8.78136
TCONS_00013529	0.73	2.05	1.48966
TCONS_00013535	0.001	0.44	8.78136
TCONS_00013544	0.001	0.44	8.78136
TCONS_00013545	0.001	0.48	8.90689
TCONS_00013549	0.04	0.44	3.45943
TCONS_00013550	0.001	0.83	9.69697
TCONS_00013551	0.08	0.62	2.9542
TCONS_00013553	0.47	1.27	1.4341
TCONS_00013557	0.61	1.57	1.36388
TCONS_00013563	0.001	0.44	8.78136
TCONS_00013592	27.33	11.91	-1.19831
TCONS_00013608	0.84	2.55	1.60204
TCONS_00013620	0.81	0.28	-1.5325
TCONS_00013621	0.46	1.52	1.72437
TCONS_00013635	0.001	0.4	8.64386
TCONS_00013641	0.001	0.96	9.90689
TCONS_00013648	0.01	3.19	8.31741
TCONS_00013665	1.3	0.59	-1.13972
TCONS_00013671	0.19	0.001	-7.56986
TCONS_00013683	1.59	0.001	-10.6348
TCONS_00013701	0.74	0.001	-9.53138
TCONS_00013703	5.76	0.97	-2.57001
TCONS_00013708	0.01	8.81	9.783
TCONS_00013709	5.23	0.001	-12.3526
TCONS_00013724	0.82	0.001	-9.67948
TCONS_00013736	0.21	2.59	3.62449
TCONS_00013745	175.79	22.41	-2.97164
TCONS_00013753	0.001	0.4	8.64386
TCONS_00013759	0.61	1.96	1.68397
TCONS_00013767	1.22	0.001	-10.2527
TCONS_00013785	0.13	0.31	1.25376
TCONS_00013806	0.001	0.4	8.64386
TCONS_00013808	10.61	40.82	1.94385
TCONS_00013809	0.001	0.26	8.02237
TCONS_00013816	24.21	5.75	-2.07397
TCONS_00013830	12.04	4.31	-1.48208
TCONS_00013831	5.91	0.001	-12.5289
TCONS_00013840	0.63	0.04	-3.97728
TCONS_00013844	29.63	14.76	-1.00537
TCONS_00013877	0.001	0.4	8.64386
TCONS_00013883	0.001	0.35	8.45121
TCONS_00013896	0.08	0.001	-6.32193
TCONS_00013901	1.09	0.35	-1.6389
TCONS_00013903	0.001	0.44	8.78136
TCONS_00013905	0.001	0.44	8.78136
TCONS_00013950	0.13	0.44	1.75899
TCONS_00013953	7.57	1.86	-2.02499
TCONS_00013964	1.09	0.001	-10.0901
TCONS_00013970	4.57	10.4	1.18632
TCONS_00014009	12.92	6.03	-1.09938
TCONS_00014051	0.36	0.85	1.23947
TCONS_00014064	3.83	0.001	-11.9031
TCONS_00014078	2.02	0.1	-4.33628
TCONS_00014088	0.001	0.96	9.90689
TCONS_00014091	0.001	0.7	9.45121
TCONS_00014093	0.88	4.66	2.40475
TCONS_00014094	0.001	0.92	9.84549
TCONS_00014145	0.13	0.75	2.52838
TCONS_00014148	0.32	0.001	-8.32193
TCONS_00014152	0.63	1.84	1.54628
TCONS_00014158	0.31	0.001	-8.27612
TCONS_00014174	0.001	0.98	9.93664
TCONS_00014177	2.38	0.7	-1.76553
TCONS_00014186	2.77	0.98	-1.49903
TCONS_00014189	319.88	124.12	-1.3658
TCONS_00014195	8.74	4.13	-1.08149
TCONS_00014214	0.001	3.08	11.5887
TCONS_00014215	5.94	0.001	-12.5362
TCONS_00014238	2.25	0.86	-1.38752
TCONS_00014288	3.93	0.001	-11.9403
TCONS_00014346	0.001	2.11	11.043
TCONS_00014347	3.26	1.37	-1.2507
TCONS_00014363	0.31	0.001	-8.27612
TCONS_00014364	0.57	1.75	1.61832
TCONS_00014394	0.001	0.25	7.96578
TCONS_00014398	1.07	2.72	1.346
TCONS_00014421	0.41	0.001	-8.67948
TCONS_00014442	5.04	1.9	-1.40742
TCONS_00014446	0.23	0.001	-7.84549
TCONS_00014473	0.49	0.001	-8.93664
TCONS_00014489	0.25	0.001	-7.96578
TCONS_00014495	12.55	30.73	1.29196
TCONS_00014513	0.08	0.001	-6.32193
TCONS_00014534	0.59	0.001	-9.20457
TCONS_00014597	3.83	0.85	-2.17181
TCONS_00014598	17.1	5.87	-1.54256
TCONS_00014636	0.65	0.07	-3.21501
TCONS_00014638	0.09	0.24	1.41504
TCONS_00014649	0.04	0.001	-5.32193
TCONS_00014665	0.001	1.47	10.5216
TCONS_00014715	0.001	0.83	9.69697
TCONS_00014748	0.001	7.25	12.8238
TCONS_00014770	0.001	0.28	8.12928
TCONS_00014788	0.001	0.74	9.53138
TCONS_00014789	0.47	0.001	-8.87652
TCONS_00014802	2.53	0.29	-3.12501
TCONS_00014804	7.55	0.94	-3.00574
TCONS_00014828	0.001	5.03	12.2963
TCONS_00014852	0.001	0.47	8.87652
TCONS_00014878	0.4	0.001	-8.64386
TCONS_00014906	0.08	0.7	3.12928
TCONS_00014911	0.001	0.69	9.43045
TCONS_00014918	1.34	0.4	-1.74416
TCONS_00014921	0.93	0.001	-9.86109
TCONS_00014927	0.001	0.43	8.74819
TCONS_00014934	0.13	1.19	3.19438
TCONS_00014965	93.98	43.46	-1.11267
TCONS_00014968	0.21	0.04	-2.39232
TCONS_00014978	1707.03	758.29	-1.17067
TCONS_00014995	0.63	9.32	3.88691
TCONS_00014999	1.03	0.4	-1.36457
TCONS_00015000	0.77	0.1	-2.94486
TCONS_00015032	7.64	3.09	-1.30597
TCONS_00015038	2.26	4.88	1.11056
TCONS_00015101	0.04	0.35	3.12928
TCONS_00015113	3.46	14.25	2.04212
TCONS_00015115	0.001	1.54	10.5887
TCONS_00015116	15.67	48.47	1.62909
TCONS_00015155	0.19	0.001	-7.56986
TCONS_00015157	1.09	2.49	1.19182
TCONS_00015177	0.001	1.46	10.5118
TCONS_00015198	18.61	9.01	-1.04648
TCONS_00015238	0.63	1.71	1.44057
TCONS_00015250	0.001	0.89	9.79766
TCONS_00015264	0.09	0.001	-6.49185
TCONS_00015272	1.2	0.17	-2.81943
TCONS_00015340	0.001	0.04	5.32193
TCONS_00015344	0.001	4.76	12.2167
TCONS_00015355	0.001	8.91	13.1212
TCONS_00015392	0.13	0.7	2.42884
TCONS_00015432	3.44	8.34	1.27764
TCONS_00015444	1.04	0.001	-10.0224
TCONS_00015457	0.001	3.04	11.5699
TCONS_00015486	1.27	3.58	1.49513
TCONS_00015492	2.19	5.16	1.23644
TCONS_00015503	1.99	4.35	1.12825
TCONS_00015534	6.06	2.51	-1.27163
TCONS_00015547	174.21	60.57	-1.52415
TCONS_00015562	0.001	1.04	10.0224
TCONS_00015564	0.001	3.34	11.7056
TCONS_00015569	1.32	3.4	1.365
TCONS_00015572	0.001	0.48	8.90689
TCONS_00015613	0.001	2.63	11.3608
TCONS_00015644	0.001	0.4	8.64386
TCONS_00015657	0.17	0.46	1.4361
TCONS_00015680	0.63	0.3	-1.07039
TCONS_00015687	0.04	0.35	3.12928
TCONS_00015688	0.001	0.92	9.84549
TCONS_00015690	0.001	0.44	8.78136
TCONS_00015698	0.5	0.001	-8.96578
TCONS_00015699	20.71	56.38	1.44486
TCONS_00015706	0.46	0.04	-3.52356
TCONS_00015708	0.08	0.31	1.9542
TCONS_00015709	0.38	1.27	1.74076
TCONS_00015726	0.001	0.31	8.27612
TCONS_00015727	0.001	0.97	9.92184
TCONS_00015728	0.001	0.44	8.78136
TCONS_00015735	0.001	0.35	8.45121
TCONS_00015736	0.001	0.62	9.27612
TCONS_00015760	0.001	0.53	9.04985
TCONS_00015777	0.001	0.53	9.04985
TCONS_00015778	0.001	0.31	8.27612
TCONS_00015788	17.62	3.76	-2.22841
TCONS_00015799	0.001	0.35	8.45121
TCONS_00015820	0.001	0.26	8.02237
TCONS_00015821	0.001	0.53	9.04985
TCONS_00015824	0.001	0.66	9.36632
TCONS_00015833	0.5	0.001	-8.96578
TCONS_00015842	0.001	0.48	8.90689
TCONS_00015849	0.001	0.4	8.64386
TCONS_00015866	1.56	0.001	-10.6073
TCONS_00015874	0.001	0.35	8.45121
TCONS_00015883	0.001	0.44	8.78136
TCONS_00015895	0.001	0.88	9.78136
TCONS_00015898	0.001	0.48	8.90689
TCONS_00015908	0.08	0.31	1.9542
[truncated: 14,221 more rows]
